# Supplementary material for: Lactoferrin Deficiency During Lactation Causes Adult Obesity‐Related Metabolic Disease Through Persistent Adipose Dysfunction Driven by Impaired Adipocyte Development
Source: Adv Sci (Weinh). 2026 May 19:e75678. Online ahead of print. doi: 10.1002/advs.75678 (PMC13335935; doi:10.1002/advs.75678)
Supplement: Supplementary file 3 — Supporting File 3: advs75678‐sup‐0003‐TableS1.xlsx. [file ADVS-9999-e75678-s002.xlsx]

## Sheet: Top 200 proteins
Accession	Gene.Symbol	Protein.name	ENTREZID	Description	Protein.Group	Coverage.[%]	Unique.peptides	Peptides	Protein.Length	Isoelectric.Point	Molecular.Weight	Protein.Ids	Protein.Names	Genes	First.Protein.Description	KO1	KO2	KO3	WT1	WT2	WT3	P.value	FC	Log2FC	Mean.KO	SD.KO	SE.KO	CV.KO	Mean.WT	SD.WT	SE.WT	CV.WT	significant	FDR	NLP	GO_ID	Biological_process	Cellular_component	Molecular_function	KEGG_Pathway	Reactome	Wikipathway	Domain	Cell_location	TF_Family	TF_DB
P19228	Csn1s1	Alpha-S1-casein	12990	Alpha-S1-casein OS=Mus musculus OX=10090 GN=Csn1s1 PE=2 SV=1	P19228	39	28	28	313	6.2314	35602.3	P19228;A0A0G2JEN3;Q91VV1	CASA1_MOUSE	Csn1s1	Alpha-S1-casein	3.77337e+08	3.31241e+08	3.70008e+08	3.35539e+08	1.88882e+08	1.75261e+08	0.0767124	1.54154	0.624371	3.59529e+08	2.47708e+07	1.43014e+07	6.8898	2.33227e+08	8.88657e+07	5.13066e+07	38.1026	up	0.508701	1.11513	GO:0005576|extracellular region;GO:0005615|extracellular space;GO:0032355|response to estradiol;GO:0032570|response to progesterone;GO:1903494|response to dehydroepiandrosterone;GO:1903496|response to 11-deoxycorticosterone	GO:0032355|response to estradiol;GO:0032570|response to progesterone;GO:1903494|response to dehydroepiandrosterone;GO:1903496|response to 11-deoxycorticosterone	GO:0005576|extracellular region;GO:0005615|extracellular space	-	-	R-MMU-5223345 Miscellaneous transport and binding events	-	PF00363:Casein	Extracellular region	-	-
P07724	Alb	Albumin	11657	Albumin OS=Mus musculus OX=10090 GN=Alb PE=1 SV=3	P07724	63	69	69	608	5.9726	68692.5	P07724	ALBU_MOUSE	Alb	Albumin	2.60271e+08	2.67319e+08	3.0018e+08	2.66888e+08	1.44964e+08	1.36816e+08	0.101023	1.50869	0.593294	2.75923e+08	2.13005e+07	1.22978e+07	7.71971	1.8289e+08	7.28587e+07	4.2065e+07	39.8375	up	0.508701	0.995581	GO:0003677|DNA binding;GO:0005504|fatty acid binding;GO:0005576|extracellular region;GO:0005604|basement membrane;GO:0005615|extracellular space;GO:0005737|cytoplasm;GO:0005783|endoplasmic reticulum;GO:0005794|Golgi apparatus;GO:0008270|zinc ion binding;GO:0009267|cellular response to starvation;GO:0015643|toxic substance binding;GO:0019825|oxygen binding;GO:0019899|enzyme binding;GO:0030170|pyri…	GO:0009267|cellular response to starvation;GO:0046010|positive regulation of circadian sleep/wake cycle, non-REM sleep;GO:0051902|negative regulation of mitochondrial depolarization;GO:0072732|cellular response to calcium ion starvation	GO:0005576|extracellular region;GO:0005604|basement membrane;GO:0005615|extracellular space;GO:0005737|cytoplasm;GO:0005783|endoplasmic reticulum;GO:0005794|Golgi apparatus;GO:0032991|protein-containing complex;GO:0043209|myelin sheath;GO:0070062|extracellular exosome	GO:0003677|DNA binding;GO:0005504|fatty acid binding;GO:0008270|zinc ion binding;GO:0015643|toxic substance binding;GO:0019825|oxygen binding;GO:0019899|enzyme binding;GO:0030170|pyridoxal phosphate binding;GO:0042802|identical protein binding;GO:0046872|metal ion binding;GO:0051087|protein-folding chaperone binding;GO:0072341|modified amino acid binding;GO:0140272|exogenous protein binding;GO:19…	mmu04918 Thyroid hormone synthesis	R-MMU-9711123 Cellular response to chemical stress;R-MMU-114608 Platelet degranulation;R-MMU-76005 Response to elevated platelet cytosolic Ca2+;R-MMU-76002 Platelet activation, signaling and aggregation;R-MMU-174824 Plasma lipoprotein assembly, remodeling, and clearance;R-MMU-8957275 Post-translational protein phosphorylation;R-MMU-8963899 Plasma lipoprotein remodeling;R-MMU-381426 Regulation of …	-	PF00273:Serum albumin family	Cytoplasm;Endoplasmic reticulum;Golgi apparatus;Extracellular region	-	-
Q921I1	Trf	Serotransferrin	22041	Serotransferrin OS=Mus musculus OX=10090 GN=Tf PE=1 SV=1	Q921I1	74	31	97	697	7.1693	76723.8	Q921I1	TRFE_MOUSE	Tf	Serotransferrin	1.35195e+08	1.25602e+08	1.60828e+08	1.5663e+08	8.21622e+07	7.64008e+07	0.27234	1.33767	0.419723	1.40542e+08	1.82113e+07	1.05143e+07	12.9579	1.05064e+08	4.47503e+07	2.58366e+07	42.5932	up	0.597774	0.564888	GO:0005515|protein binding;GO:0005576|extracellular region;GO:0005604|basement membrane;GO:0005615|extracellular space;GO:0005768|endosome;GO:0005769|early endosome;GO:0005770|late endosome;GO:0005886|plasma membrane;GO:0005905|clathrin-coated pit;GO:0006826|iron ion transport;GO:0006879|intracellular iron ion homeostasis;GO:0007015|actin filament organization;GO:0008198|ferrous iron binding;GO:0…	GO:0006826|iron ion transport;GO:0006879|intracellular iron ion homeostasis;GO:0007015|actin filament organization;GO:0009617|response to bacterium;GO:0019731|antibacterial humoral response;GO:0030316|osteoclast differentiation;GO:0031643|positive regulation of myelination;GO:0032436|positive regulation of proteasomal ubiquitin-dependent protein catabolic process;GO:0034756|regulation of iron ion…	GO:0005576|extracellular region;GO:0005604|basement membrane;GO:0005615|extracellular space;GO:0005768|endosome;GO:0005769|early endosome;GO:0005770|late endosome;GO:0005886|plasma membrane;GO:0005905|clathrin-coated pit;GO:0009925|basal plasma membrane;GO:0009986|cell surface;GO:0016020|membrane;GO:0016324|apical plasma membrane;GO:0030120|vesicle coat;GO:0030139|endocytic vesicle;GO:0030425|den…	GO:0005515|protein binding;GO:0008198|ferrous iron binding;GO:0008199|ferric iron binding;GO:0019899|enzyme binding;GO:0034986|iron chaperone activity;GO:0044325|transmembrane transporter binding;GO:1990459|transferrin receptor binding	mmu04216 Ferroptosis;mmu04066 HIF-1 signaling pathway;mmu04978 Mineral absorption;mmu04350 TGF-beta signaling pathway	R-MMU-8856828 Clathrin-mediated endocytosis;R-MMU-114608 Platelet degranulation;R-MMU-76005 Response to elevated platelet cytosolic Ca2+;R-MMU-76002 Platelet activation, signaling and aggregation;R-MMU-8856825 Cargo recognition for clathrin-mediated endocytosis;R-MMU-8957275 Post-translational protein phosphorylation;R-MMU-917937 Iron uptake and transport;R-MMU-381426 Regulation of Insulin-like G…	WP1596 Iron homeostasis	PF00405:Transferrin	Cytoplasm;Membrane;Extracellular region	-	-
P10598	Csn2	Beta-casein	12991	Beta-casein OS=Mus musculus OX=10090 GN=Csn2 PE=2 SV=1	P10598	28	18	18	231	6.2137	25337.3	P10598;A0A0G2JE86;A0A0G2JF04;Q8BGL0	CASB_MOUSE	Csn2	Beta-casein	7.97295e+07	1.06496e+08	7.96212e+07	8.7139e+07	4.50796e+07	5.69218e+07	0.17188	1.40555	0.491138	8.86157e+07	1.54852e+07	8.94038e+06	17.4745	6.30468e+07	2.16883e+07	1.25218e+07	34.4004	up	0.535007	0.764774	GO:0004869|cysteine-type endopeptidase inhibitor activity;GO:0005576|extracellular region;GO:0005615|extracellular space;GO:0007595|lactation;GO:2000117|negative regulation of cysteine-type endopeptidase activity	GO:0007595|lactation;GO:2000117|negative regulation of cysteine-type endopeptidase activity	GO:0005576|extracellular region;GO:0005615|extracellular space	GO:0004869|cysteine-type endopeptidase inhibitor activity	mmu04917 Prolactin signaling pathway	-	-	PF00363:Casein	Extracellular region	-	-
P11404	Fabp3	Fatty acid-binding protein, heart	14077	Fatty acid-binding protein, heart OS=Mus musculus OX=10090 GN=Fabp3 PE=1 SV=5	P11404	91	26	26	133	6.4769	14818.9	P11404	FABPH_MOUSE	Fabp3	Fatty acid-binding protein, heart	6.37311e+07	7.12883e+07	5.40323e+07	5.69326e+07	5.7264e+07	5.74185e+07	0.309365	1.1016	0.139604	6.30172e+07	8.6501e+06	4.99414e+06	13.7266	5.7205e+07	248225	143313	0.433921	up	0.624341	0.509529	GO:0005324|long-chain fatty acid transmembrane transporter activity;GO:0005504|fatty acid binding;GO:0005615|extracellular space;GO:0005634|nucleus;GO:0005829|cytosol;GO:0008092|cytoskeletal protein binding;GO:0015909|long-chain fatty acid transport;GO:0016528|sarcoplasm;GO:0032365|intracellular lipid transport;GO:0036041|long-chain fatty acid binding;GO:0042632|cholesterol homeostasis;GO:0046320…	GO:0015909|long-chain fatty acid transport;GO:0032365|intracellular lipid transport;GO:0042632|cholesterol homeostasis;GO:0046320|regulation of fatty acid oxidation;GO:0050873|brown fat cell differentiation;GO:0055091|phospholipid homeostasis;GO:0071073|positive regulation of phospholipid biosynthetic process;GO:0140214|positive regulation of long-chain fatty acid import into cell;GO:2001245|regu…	GO:0005615|extracellular space;GO:0005634|nucleus;GO:0005829|cytosol;GO:0016528|sarcoplasm	GO:0005324|long-chain fatty acid transmembrane transporter activity;GO:0005504|fatty acid binding;GO:0008092|cytoskeletal protein binding;GO:0036041|long-chain fatty acid binding;GO:0050543|icosatetraenoic acid binding;GO:0070538|oleic acid binding	mmu03320 PPAR signaling pathway	R-MMU-163560 Triglyceride catabolism;R-MMU-8979227 Triglyceride metabolism	WP2316 PPAR signaling pathway	PF00061:Lipocalin / cytosolic fatty-acid binding protein family	Cytoplasm;Extracellular region	-	-
Q02862	Csn1s2a	Alpha-S2-casein-like A	12993	Alpha-S2-casein-like A OS=Mus musculus OX=10090 GN=Csn1s2a PE=1 SV=1	Q02862	60	21	21	184	6.6352	21100.6	Q02862;Q3TP41;A0A0G2JET6;A0A0G2JGC6	CS2LA_MOUSE	Csn1s2a	Alpha-S2-casein-like A	8.5293e+07	6.79273e+07	7.83609e+07	7.07049e+07	5.41017e+07	4.12261e+07	0.092235	1.39479	0.480051	7.71937e+07	8.74147e+06	5.04689e+06	11.3241	5.53442e+07	1.47787e+07	8.53246e+06	26.7031	up	0.508701	1.0351	GO:0005576|extracellular region;GO:0005615|extracellular space;GO:0035375|zymogen binding;GO:0042803|protein homodimerization activity	-	GO:0005576|extracellular region;GO:0005615|extracellular space	GO:0035375|zymogen binding;GO:0042803|protein homodimerization activity	-	-	-	-	Extracellular region	-	-
P19096	Fasn	Fatty acid synthase	14104	Fatty acid synthase OS=Mus musculus OX=10090 GN=Fasn PE=1 SV=2	P19096	57	206	206	2504	6.5631	272428	A0A0U1RNJ1;P19096	FAS_MOUSE	Fasn	Fatty acid synthase	3.88672e+07	3.06294e+07	2.72376e+07	3.55321e+07	3.24231e+07	2.76966e+07	0.934684	1.01132	0.0162349	3.22447e+07	5.98069e+06	3.45295e+06	18.5478	3.18839e+07	3.94545e+06	2.27791e+06	12.3744	up	0.977374	0.0293351	GO:0002068|glandular epithelial cell development;GO:0004312|fatty acid synthase activity;GO:0004313|[acyl-carrier-protein] S-acetyltransferase activity;GO:0004314|[acyl-carrier-protein] S-malonyltransferase activity;GO:0004315|3-oxoacyl-[acyl-carrier-protein] synthase activity;GO:0004316|3-oxoacyl-[acyl-carrier-protein] reductase (NADPH) activity;GO:0005737|cytoplasm;GO:0005739|mitochondrion;GO:0…	GO:0002068|glandular epithelial cell development;GO:0006084|acetyl-CoA metabolic process;GO:0006633|fatty acid biosynthetic process;GO:0006954|inflammatory response;GO:0008610|lipid biosynthetic process;GO:0008611|ether lipid biosynthetic process;GO:0009888|tissue development;GO:0030223|neutrophil differentiation;GO:0030224|monocyte differentiation;GO:0030879|mammary gland development;GO:0044788|…	GO:0005737|cytoplasm;GO:0005739|mitochondrion;GO:0005794|Golgi apparatus;GO:0005829|cytosol;GO:0005886|plasma membrane;GO:0042470|melanosome;GO:0042587|glycogen granule	GO:0004312|fatty acid synthase activity;GO:0004313|[acyl-carrier-protein] S-acetyltransferase activity;GO:0004314|[acyl-carrier-protein] S-malonyltransferase activity;GO:0004315|3-oxoacyl-[acyl-carrier-protein] synthase activity;GO:0004316|3-oxoacyl-[acyl-carrier-protein] reductase (NADPH) activity;GO:0016297|fatty acyl-[ACP] hydrolase activity;GO:0019171|(3R)-hydroxyacyl-[acyl-carrier-protein] d…	mmu01100 Metabolic pathways;mmu01212 Fatty acid metabolism;mmu04910 Insulin signaling pathway;mmu04152 AMPK signaling pathway;mmu04936 Alcoholic liver disease;mmu00061 Fatty acid biosynthesis	R-MMU-196854 Metabolism of vitamins and cofactors;R-MMU-196849 Metabolism of water-soluble vitamins and cofactors;R-MMU-8978868 Fatty acid metabolism;R-MMU-199220 Vitamin B5 (pantothenate) metabolism;R-MMU-75105 Fatty acyl-CoA biosynthesis	WP336 Fatty acid biosynthesis;WP4346 Cholesterol metabolism with Bloch and Kandutsch-Russell pathways;WP3855 Dysregulated miRNA targeting in insulin/PI3K-AKT signaling;WP4351 Omega-9 fatty acid synthesis	PF00550:Phosphopantetheine attachment site;PF13602:Zinc-binding dehydrogenase;PF00109:Beta-ketoacyl synthase, N-terminal domain;PF00698:Acyl transferase domain;PF00975:Thioesterase domain;PF02801:Beta-ketoacyl synthase, C-terminal domain;PF08659:KR domain;PF16197:Ketoacyl-synthetase C-terminal extension;PF21089:Polyketide synthase dehydratase domain;PF21149:Fatty acid synthase, pseudo-KR domain;P…	Cytoplasm;Mitochondrion;Membrane;Golgi apparatus	-	-
P02664	Csn1s2b	Alpha-S2-casein-like B	12992	Alpha-S2-casein-like B OS=Mus musculus OX=10090 GN=Csn1s2b PE=2 SV=1	P02664	85	22	22	143	5.8975	16911.5	P02664;A0A0G2JDP4;Q3TP31	CS2LB_MOUSE	Csn1s2b	Alpha-S2-casein-like B	2.92608e+07	2.73674e+07	3.40001e+07	3.9736e+07	1.86259e+07	1.76135e+07	0.549209	1.19286	0.254429	3.02094e+07	3.4166e+06	1.97258e+06	11.3097	2.53251e+07	1.24905e+07	7.21138e+06	49.3205	up	0.780761	0.260262	GO:0005576|extracellular region;GO:0005615|extracellular space;GO:0035375|zymogen binding;GO:0042803|protein homodimerization activity	-	GO:0005576|extracellular region;GO:0005615|extracellular space	GO:0035375|zymogen binding;GO:0042803|protein homodimerization activity	-	-	-	PF00363:Casein	Extracellular region	-	-
Q00897	Serpina1d	Alpha-1-antitrypsin 1-4	20703	Alpha-1-antitrypsin 1-4 OS=Mus musculus OX=10090 GN=Serpina1d PE=1 SV=1	Q00897	42	9	27	413	5.1416	45998.4	Q00897	A1AT4_MOUSE	Serpina1d	Alpha-1-antitrypsin 1-4	2.84434e+07	3.36281e+07	4.77732e+07	3.15539e+07	1.70023e+07	1.77306e+07	0.123791	1.65711	0.728671	3.66149e+07	1.00051e+07	5.77643e+06	27.3251	2.20956e+07	8.19919e+06	4.7338e+06	37.1078	up	0.508701	0.907311	GO:0002020|protease binding;GO:0004866|endopeptidase inhibitor activity;GO:0004867|serine-type endopeptidase inhibitor activity;GO:0005576|extracellular region;GO:0005615|extracellular space;GO:0005783|endoplasmic reticulum;GO:0005794|Golgi apparatus;GO:0010288|response to lead ion;GO:0010466|negative regulation of peptidase activity;GO:0010951|negative regulation of endopeptidase activity;GO:003…	GO:0010288|response to lead ion;GO:0010466|negative regulation of peptidase activity;GO:0010951|negative regulation of endopeptidase activity;GO:0033986|response to methanol;GO:0034097|response to cytokine;GO:0043434|response to peptide hormone;GO:0046687|response to chromate	GO:0005576|extracellular region;GO:0005615|extracellular space;GO:0005783|endoplasmic reticulum;GO:0005794|Golgi apparatus;GO:0043231|intracellular membrane-bounded organelle	GO:0002020|protease binding;GO:0004866|endopeptidase inhibitor activity;GO:0004867|serine-type endopeptidase inhibitor activity;GO:0042802|identical protein binding	mmu04610 Complement and coagulation cascades	-	-	PF00079:Serpin (serine protease inhibitor)	Cytoplasm;Endoplasmic reticulum;Golgi apparatus;Extracellular region	-	-
B1ARV3	Lao1	Amine oxidase	100470	Amine oxidase OS=Mus musculus OX=10090 GN=Lao1 PE=3 SV=1	B1ARV3	59	48	48	523	9.5241	58051.8	B1ARV3	B1ARV3_MOUSE	Lao1	Amine oxidase	1.77019e+07	1.71775e+07	2.11348e+07	2.00493e+07	1.09162e+07	1.23307e+07	0.24296	1.29374	0.37155	1.86714e+07	2.14941e+06	1.24096e+06	11.5118	1.44321e+07	4.91583e+06	2.83816e+06	34.0619	up	0.583611	0.614466	GO:0001716|L-amino-acid oxidase activity;GO:0005576|extracellular region;GO:0005737|cytoplasm;GO:0009063|amino acid catabolic process;GO:0046592|polyamine oxidase activity	GO:0009063|amino acid catabolic process	GO:0005576|extracellular region;GO:0005737|cytoplasm	GO:0001716|L-amino-acid oxidase activity;GO:0046592|polyamine oxidase activity	mmu01100 Metabolic pathways;mmu00280 Valine, leucine and isoleucine degradation;mmu00270 Cysteine and methionine metabolism;mmu00250 Alanine, aspartate and glutamate metabolism;mmu00380 Tryptophan metabolism;mmu00350 Tyrosine metabolism;mmu00360 Phenylalanine metabolism	-	-	PF01593:Flavin containing amine oxidoreductase	Cytoplasm;Extracellular region	-	-
P08071	Ltf	Lactotransferrin	17002	Lactotransferrin OS=Mus musculus OX=10090 GN=Ltf PE=1 SV=4	P08071	62	63	63	707	8.5924	77837.8	P08071	TRFL_MOUSE	Ltf	Lactotransferrin	93030.2	66409.6	102767	7.34979e+06	4.00403e+06	6.42509e+06	0.00425101	0.0147482	-6.08332	87402.3	18820.8	10866.2	21.5336	5.92631e+06	1.72775e+06	997516	29.1539	down	0.49448	2.37151	GO:0001503|ossification;GO:0001530|lipopolysaccharide binding;GO:0001817|regulation of cytokine production;GO:0002227|innate immune response in mucosa;GO:0004252|serine-type endopeptidase activity;GO:0004869|cysteine-type endopeptidase inhibitor activity;GO:0005506|iron ion binding;GO:0005615|extracellular space;GO:0005737|cytoplasm;GO:0005769|early endosome;GO:0005886|plasma membrane;GO:0006508|…	GO:0001503|ossification;GO:0001817|regulation of cytokine production;GO:0002227|innate immune response in mucosa;GO:0006508|proteolysis;GO:0006826|iron ion transport;GO:0019731|antibacterial humoral response;GO:0019732|antifungal humoral response;GO:0031640|killing of cells of another organism;GO:0031665|negative regulation of lipopolysaccharide-mediated signaling pathway;GO:0032680|regulation of…	GO:0005615|extracellular space;GO:0005737|cytoplasm;GO:0005769|early endosome;GO:0005886|plasma membrane;GO:0009986|cell surface;GO:0030141|secretory granule;GO:0032991|protein-containing complex;GO:0042581|specific granule;GO:0055037|recycling endosome	GO:0001530|lipopolysaccharide binding;GO:0004252|serine-type endopeptidase activity;GO:0004869|cysteine-type endopeptidase inhibitor activity;GO:0005506|iron ion binding;GO:0008201|heparin binding;GO:0008233|peptidase activity;GO:0043539|protein serine/threonine kinase activator activity;GO:0140912|membrane destabilizing activity	-	R-MMU-6803157 Antimicrobial peptides	-	PF00405:Transferrin	Cytoplasm;Membrane;Extracellular region	Others	AnimalTFDB
P06796	Csn3	Kappa-casein	12994	Kappa-casein OS=Mus musculus OX=10090 GN=Csn3 PE=2 SV=2	P06796	33	8	8	181	4.568	20029.9	P06796	CASK_MOUSE	Csn3	Kappa-casein	1.35504e+07	1.42474e+07	1.62771e+07	1.50754e+07	8.85316e+06	7.90831e+06	0.163355	1.3844	0.469262	1.46917e+07	1.41659e+06	817869	9.64215	1.06123e+07	3.89391e+06	2.24815e+06	36.6925	up	0.531811	0.786869	GO:0003674|molecular_function;GO:0005576|extracellular region;GO:0005615|extracellular space;GO:0007595|lactation;GO:0050821|protein stabilization	GO:0007595|lactation;GO:0050821|protein stabilization	GO:0005576|extracellular region;GO:0005615|extracellular space	GO:0003674|molecular_function	-	R-MMU-5223345 Miscellaneous transport and binding events	WP1983 Splicing factor NOVA regulated synaptic proteins	PF00997:Kappa casein	Extracellular region	-	-
P01173	Wap	Whey acidic protein	22373	Whey acidic protein OS=Mus musculus OX=10090 GN=Wap PE=1 SV=3	P01173	18	6	6	134	4.7382	14422.9	P01173;Q7M748	WAP_MOUSE	Wap	Whey acidic protein	1.38359e+07	1.50692e+07	1.43665e+07	1.35868e+07	8.75082e+06	7.1842e+06	0.0794931	1.46575	0.551636	1.44239e+07	618667	357188	4.28919	9.84062e+06	3.33754e+06	1.92693e+06	33.9159	up	0.508701	1.09967	GO:0004867|serine-type endopeptidase inhibitor activity;GO:0005576|extracellular region;GO:0005615|extracellular space;GO:0010466|negative regulation of peptidase activity;GO:0019731|antibacterial humoral response;GO:0030414|peptidase inhibitor activity;GO:0045087|innate immune response;GO:0045735|nutrient reservoir activity	GO:0010466|negative regulation of peptidase activity;GO:0019731|antibacterial humoral response;GO:0045087|innate immune response	GO:0005576|extracellular region;GO:0005615|extracellular space	GO:0004867|serine-type endopeptidase inhibitor activity;GO:0030414|peptidase inhibitor activity;GO:0045735|nutrient reservoir activity	mmu04917 Prolactin signaling pathway	-	-	PF00095:WAP-type (Whey Acidic Protein) 'four-disulfide core'	Extracellular region	-	-
Q9CQN1	Trap1	Heat shock protein 75 kDa, mitochondrial	68015	Heat shock protein 75 kDa, mitochondrial OS=Mus musculus OX=10090 GN=Trap1 PE=1 SV=1	Q9CQN1	24	13	13	706	6.6562	80209	Q9CQN1	TRAP1_MOUSE	Trap1	Heat shock protein 75 kDa, mitochondrial	3.21564e+06	2.98538e+06	3.0903e+06	4.36027e+06	4.23853e+06	3.70213e+06	0.00921672	0.755335	-0.404812	3.09711e+06	115280	66556.7	3.72217	4.10031e+06	350166	202169	8.54	down	0.49448	2.03542	GO:0003723|RNA binding;GO:0005524|ATP binding;GO:0005654|nucleoplasm;GO:0005739|mitochondrion;GO:0005743|mitochondrial inner membrane;GO:0005758|mitochondrial intermembrane space;GO:0005759|mitochondrial matrix;GO:0006457|protein folding;GO:0009386|translational attenuation;GO:0016887|ATP hydrolysis activity;GO:0019901|protein kinase binding;GO:0051082|unfolded protein binding;GO:0071944|cell per…	GO:0006457|protein folding;GO:0009386|translational attenuation;GO:1901856|negative regulation of cellular respiration;GO:1903751|negative regulation of intrinsic apoptotic signaling pathway in response to hydrogen peroxide	GO:0005654|nucleoplasm;GO:0005739|mitochondrion;GO:0005743|mitochondrial inner membrane;GO:0005758|mitochondrial intermembrane space;GO:0005759|mitochondrial matrix;GO:0071944|cell periphery	GO:0003723|RNA binding;GO:0005524|ATP binding;GO:0016887|ATP hydrolysis activity;GO:0019901|protein kinase binding;GO:0051082|unfolded protein binding;GO:0140662|ATP-dependent protein folding chaperone	mmu05022 Pathways of neurodegeneration - multiple diseases;mmu05012 Parkinson disease	R-MMU-1428517 Aerobic respiration and respiratory electron transport;R-MMU-71403 Citric acid cycle (TCA cycle)	-	PF00183:Hsp90 protein;PF13589:Histidine kinase-, DNA gyrase B-, and HSP90-like ATPase	Cytoplasm;Mitochondrion;Membrane	-	-
Q8BND5	Qsox1	Sulfhydryl oxidase 1	104009	Sulfhydryl oxidase 1 OS=Mus musculus OX=10090 GN=Qsox1 PE=1 SV=1	Q8BND5	52	61	61	748	7.1461	82785.3	Q8BND5	QSOX1_MOUSE	Qsox1	Sulfhydryl oxidase 1	1.12712e+07	9.0812e+06	1.13766e+07	1.0577e+07	6.1712e+06	7.10125e+06	0.162315	1.33039	0.411847	1.05763e+07	1.2959e+06	748191	12.2529	7.94982e+06	2.32225e+06	1.34075e+06	29.2114	up	0.531243	0.789642	GO:0000139|Golgi membrane;GO:0003756|protein disulfide isomerase activity;GO:0005615|extracellular space;GO:0005783|endoplasmic reticulum;GO:0005794|Golgi apparatus;GO:0006457|protein folding;GO:0016242|negative regulation of macroautophagy;GO:0016971|flavin-dependent sulfhydryl oxidase activity;GO:0043231|intracellular membrane-bounded organelle;GO:0045171|intercellular bridge;GO:0070062|extrace…	GO:0006457|protein folding;GO:0016242|negative regulation of macroautophagy;GO:0085029|extracellular matrix assembly	GO:0000139|Golgi membrane;GO:0005615|extracellular space;GO:0005783|endoplasmic reticulum;GO:0005794|Golgi apparatus;GO:0043231|intracellular membrane-bounded organelle;GO:0045171|intercellular bridge;GO:0070062|extracellular exosome	GO:0003756|protein disulfide isomerase activity;GO:0016971|flavin-dependent sulfhydryl oxidase activity;GO:0071949|FAD binding	-	R-MMU-114608 Platelet degranulation;R-MMU-76005 Response to elevated platelet cytosolic Ca2+;R-MMU-76002 Platelet activation, signaling and aggregation;R-MMU-8957275 Post-translational protein phosphorylation;R-MMU-381426 Regulation of Insulin-like Growth Factor (IGF) transport and uptake by Insulin-like Growth Factor Binding Proteins (IGFBPs)	-	PF00085:Thioredoxin;PF04777:Erv1 / Alr family;PF18108:QSOX Trx-like domain;PF18371:Flavin adenine dinucleotide (FAD)-dependent sulfhydryl oxidase	Cytoplasm;Membrane;Endoplasmic reticulum;Golgi apparatus;Extracellular region	-	-
P62843	Rps15	Small ribosomal subunit protein uS19	20054	Small ribosomal subunit protein uS19 OS=Mus musculus OX=10090 GN=Rps15 PE=1 SV=2	P62843	40	9	9	145	11.0362	17040.1	P62843;D3YTQ9	RS15_MOUSE	Rps15	Small ribosomal subunit protein uS19	770237	721859	591804	969974	1.08111e+06	1.24214e+06	0.013367	0.632784	-0.660215	694633	92279.8	53277.8	13.2847	1.09774e+06	136841	79005.3	12.4657	down	0.49448	1.87397	GO:0000028|ribosomal small subunit assembly;GO:0000056|ribosomal small subunit export from nucleus;GO:0002181|cytoplasmic translation;GO:0003723|RNA binding;GO:0003735|structural constituent of ribosome;GO:0005515|protein binding;GO:0005654|nucleoplasm;GO:0005737|cytoplasm;GO:0005829|cytosol;GO:0006364|rRNA processing;GO:0022626|cytosolic ribosome;GO:0022627|cytosolic small ribosomal subunit;GO:0…	GO:0000028|ribosomal small subunit assembly;GO:0000056|ribosomal small subunit export from nucleus;GO:0002181|cytoplasmic translation;GO:0006364|rRNA processing;GO:0042274|ribosomal small subunit biogenesis;GO:0097421|liver regeneration;GO:1901798|positive regulation of signal transduction by p53 class mediator	GO:0005654|nucleoplasm;GO:0005737|cytoplasm;GO:0005829|cytosol;GO:0022626|cytosolic ribosome;GO:0022627|cytosolic small ribosomal subunit;GO:0045202|synapse	GO:0003723|RNA binding;GO:0003735|structural constituent of ribosome;GO:0005515|protein binding;GO:0097371|MDM2/MDM4 family protein binding;GO:1990948|ubiquitin ligase inhibitor activity	mmu05171 Coronavirus disease - COVID-19;mmu03010 Ribosome	R-MMU-72766 Translation;R-MMU-72613 Eukaryotic Translation Initiation;R-MMU-72737 Cap-dependent Translation Initiation;R-MMU-72706 GTP hydrolysis and joining of the 60S ribosomal subunit;R-MMU-156827 L13a-mediated translational silencing of Ceruloplasmin expression;R-MMU-72689 Formation of a pool of free 40S subunits;R-MMU-1799339 SRP-dependent cotranslational protein targeting to membrane;R-MMU-…	WP163 Cytoplasmic ribosomal proteins	PF00203:Ribosomal protein S19	Cytoplasm;Ribosome	-	-
Q3UMC0	Afg2a	ATPase family gene 2 protein homolog A	57815	ATPase family gene 2 protein homolog A OS=Mus musculus OX=10090 GN=Afg2a PE=1 SV=2	Q3UMC0	8	6	7	893	8.3259	97255.8	Q3UMC0;A0A0A0MQ80;A0A0G2JFY0	AFG2A_MOUSE	Afg2a	ATPase family gene 2 protein homolog A	818133	959197	997844	1.14076e+06	1.22227e+06	1.28972e+06	0.0136305	0.75975	-0.396404	925058	94594.2	54614	10.2258	1.21758e+06	74589.8	43064.5	6.12606	down	0.49448	1.86549	GO:0005524|ATP binding;GO:0005737|cytoplasm;GO:0005739|mitochondrion;GO:0005819|spindle;GO:0007283|spermatogenesis;GO:0007420|brain development;GO:0016887|ATP hydrolysis activity;GO:0030154|cell differentiation;GO:0042273|ribosomal large subunit biogenesis;GO:1990275|preribosome binding	GO:0007283|spermatogenesis;GO:0007420|brain development;GO:0030154|cell differentiation;GO:0042273|ribosomal large subunit biogenesis	GO:0005737|cytoplasm;GO:0005739|mitochondrion;GO:0005819|spindle	GO:0005524|ATP binding;GO:0016887|ATP hydrolysis activity;GO:1990275|preribosome binding	mmu03008 Ribosome biogenesis in eukaryotes	-	-	PF17862:AAA+ lid domain;PF00004:ATPase family associated with various cellular activities (AAA)	Cytoplasm;Mitochondrion	-	-
P21956	Mfge8	Lactadherin	17304	Lactadherin OS=Mus musculus OX=10090 GN=Mfge8 PE=1 SV=3	P21956	51	39	39	463	6.4729	51240.9	P21956	MFGM_MOUSE	Mfge8	Lactadherin	8.22145e+06	9.03538e+06	9.05861e+06	9.03954e+06	5.99109e+06	7.45048e+06	0.238073	1.17056	0.227196	8.77182e+06	476770	275264	5.43525	7.4937e+06	1.52469e+06	880278	20.3462	up	0.582772	0.623291	GO:0001525|angiogenesis;GO:0001786|phosphatidylserine binding;GO:0002080|acrosomal membrane;GO:0005178|integrin binding;GO:0005201|extracellular matrix structural constituent;GO:0005615|extracellular space;GO:0007155|cell adhesion;GO:0007338|single fertilization;GO:0009897|external side of plasma membrane;GO:0043277|apoptotic cell clearance;GO:0062023|collagen-containing extracellular matrix	GO:0001525|angiogenesis;GO:0007155|cell adhesion;GO:0007338|single fertilization;GO:0043277|apoptotic cell clearance	GO:0002080|acrosomal membrane;GO:0005615|extracellular space;GO:0009897|external side of plasma membrane;GO:0062023|collagen-containing extracellular matrix	GO:0001786|phosphatidylserine binding;GO:0005178|integrin binding;GO:0005201|extracellular matrix structural constituent	mmu04148 Efferocytosis	R-MMU-8957275 Post-translational protein phosphorylation;R-MMU-381426 Regulation of Insulin-like Growth Factor (IGF) transport and uptake by Insulin-like Growth Factor Binding Proteins (IGFBPs)	-	PF00008:EGF-like domain;PF00754:F5/8 type C domain	Cytoplasm;Membrane;Extracellular region	-	-
P10923	Spp1	Osteopontin	20750	Osteopontin OS=Mus musculus OX=10090 GN=Spp1 PE=1 SV=1	P10923	38	13	13	294	4.114	32459.5	P10923;F8WIP8	OSTP_MOUSE	Spp1	Osteopontin	9.18789e+06	1.507e+07	1.74033e+07	4.50838e+06	6.2988e+06	1.03721e+07	0.0849964	1.96707	0.97605	1.38871e+07	4.23352e+06	2.44422e+06	30.4854	7.05976e+06	3.00501e+06	1.73494e+06	42.5653	up	0.508701	1.0706	GO:0001649|osteoblast differentiation;GO:0005125|cytokine activity;GO:0005178|integrin binding;GO:0005576|extracellular region;GO:0005615|extracellular space;GO:0005737|cytoplasm;GO:0005794|Golgi apparatus;GO:0006710|androgen catabolic process;GO:0006874|intracellular calcium ion homeostasis;GO:0006883|intracellular sodium ion homeostasis;GO:0007155|cell adhesion;GO:0007165|signal transduction;GO…	GO:0001649|osteoblast differentiation;GO:0006710|androgen catabolic process;GO:0006874|intracellular calcium ion homeostasis;GO:0006883|intracellular sodium ion homeostasis;GO:0007155|cell adhesion;GO:0007165|signal transduction;GO:0010811|positive regulation of cell-substrate adhesion;GO:0030282|bone mineralization;GO:0030593|neutrophil chemotaxis;GO:0030643|intracellular phosphate ion homeostas…	GO:0005576|extracellular region;GO:0005615|extracellular space;GO:0005737|cytoplasm;GO:0005794|Golgi apparatus;GO:0031982|vesicle;GO:0042995|cell projection;GO:0045177|apical part of cell;GO:0048471|perinuclear region of cytoplasm	GO:0005125|cytokine activity;GO:0005178|integrin binding;GO:0036094|small molecule binding;GO:0050840|extracellular matrix binding	mmu04510 Focal adhesion;mmu05165 Human papillomavirus infection;mmu04620 Toll-like receptor signaling pathway;mmu04512 ECM-receptor interaction;mmu04151 PI3K-Akt signaling pathway;mmu04371 Apelin signaling pathway;mmu04929 GnRH secretion	R-MMU-9006934 Signaling by Receptor Tyrosine Kinases;R-MMU-186797 Signaling by PDGF;R-MMU-8957275 Post-translational protein phosphorylation;R-MMU-381426 Regulation of Insulin-like Growth Factor (IGF) transport and uptake by Insulin-like Growth Factor Binding Proteins (IGFBPs);R-MMU-216083 Integrin cell surface interactions;R-MMU-1474244 Extracellular matrix organization;R-MMU-1474228 Degradation…	WP85 Focal adhesion;WP2841 Focal adhesion: PI3K-Akt-mTOR signaling pathway;WP3625 Tyrobp causal network in microglia;WP113 TGF-beta signaling pathway;WP1270 Endochondral ossification;WP454 Osteoclast signaling;WP1763 PluriNetWork: mechanisms associated with pluripotency;WP3632 Lung fibrosis	PF00865:Osteopontin	Cytoplasm;Golgi apparatus;Extracellular region	-	-
Q05920	Pcx	Pyruvate carboxylase, mitochondrial	18563	Pyruvate carboxylase, mitochondrial OS=Mus musculus OX=10090 GN=Pc PE=1 SV=1	Q05920	52	0	77	1178	6.6937	129685	Q05920;E9QPD7;G5E8R3	PYC_MOUSE	Pc	Pyruvate carboxylase, mitochondrial	598265	660501	525549	739695	907840	854029	0.019262	0.71328	-0.487459	594772	67544.1	38996.6	11.3563	833855	85868.5	49576.2	10.2978	down	0.49448	1.7153	GO:0004736|pyruvate carboxylase activity;GO:0005524|ATP binding;GO:0005737|cytoplasm;GO:0005739|mitochondrion;GO:0005743|mitochondrial inner membrane;GO:0005759|mitochondrial matrix;GO:0006090|pyruvate metabolic process;GO:0006094|gluconeogenesis;GO:0006107|oxaloacetate metabolic process;GO:0006629|lipid metabolic process;GO:0006734|NADH metabolic process;GO:0006739|NADP metabolic process;GO:0009…	GO:0006090|pyruvate metabolic process;GO:0006094|gluconeogenesis;GO:0006107|oxaloacetate metabolic process;GO:0006629|lipid metabolic process;GO:0006734|NADH metabolic process;GO:0006739|NADP metabolic process;GO:0010629|negative regulation of gene expression;GO:0019074|viral RNA genome packaging;GO:0019076|viral release from host cell;GO:0044794|positive regulation by host of viral process;GO:00…	GO:0005737|cytoplasm;GO:0005739|mitochondrion;GO:0005743|mitochondrial inner membrane;GO:0005759|mitochondrial matrix	GO:0004736|pyruvate carboxylase activity;GO:0005524|ATP binding;GO:0009374|biotin binding;GO:0031406|carboxylic acid binding;GO:0042802|identical protein binding;GO:0046872|metal ion binding	mmu01100 Metabolic pathways;mmu01200 Carbon metabolism;mmu01230 Biosynthesis of amino acids;mmu00020 Citrate cycle (TCA cycle);mmu00620 Pyruvate metabolism	-	WP662 Amino acid metabolism;WP434 TCA cycle;WP336 Fatty acid biosynthesis;WP157 Glycolysis and gluconeogenesis;WP240 Alanine and aspartate metabolism	PF00364:Biotin-requiring enzyme;PF00289:Biotin carboxylase, N-terminal domain;PF02785:Biotin carboxylase C-terminal domain;PF02786:Carbamoyl-phosphate synthase L chain, ATP binding domain;PF00682:HMGL-like;PF02436:Conserved carboxylase domain	Cytoplasm;Mitochondrion;Membrane	-	-
Q9CZU6	Cs	Citrate synthase, mitochondrial	12974	Citrate synthase, mitochondrial OS=Mus musculus OX=10090 GN=Cs PE=1 SV=1	Q9CZU6	37	15	29	464	8.7255	51736.7	Q9CZU6;Q80X68	CISY_MOUSE	Cs	Citrate synthase, mitochondrial	1.06963e+06	1.20982e+06	1.05743e+06	1.43602e+06	2.00537e+06	2.00957e+06	0.0231004	0.612164	-0.70801	1.11229e+06	84684.4	48892.6	7.6135	1.81699e+06	329935	190488	18.1584	down	0.49448	1.63638	GO:0004108|citrate (Si)-synthase activity;GO:0005739|mitochondrion;GO:0005759|mitochondrial matrix;GO:0005975|carbohydrate metabolic process;GO:0006084|acetyl-CoA metabolic process;GO:0006099|tricarboxylic acid cycle;GO:0006101|citrate metabolic process;GO:0006107|oxaloacetate metabolic process;GO:0042802|identical protein binding;GO:0046912|acyltransferase activity, acyl groups converted into al…	GO:0005975|carbohydrate metabolic process;GO:0006084|acetyl-CoA metabolic process;GO:0006099|tricarboxylic acid cycle;GO:0006101|citrate metabolic process;GO:0006107|oxaloacetate metabolic process	GO:0005739|mitochondrion;GO:0005759|mitochondrial matrix	GO:0004108|citrate (Si)-synthase activity;GO:0042802|identical protein binding;GO:0046912|acyltransferase activity, acyl groups converted into alkyl on transfer	mmu01100 Metabolic pathways;mmu01200 Carbon metabolism;mmu01230 Biosynthesis of amino acids;mmu00020 Citrate cycle (TCA cycle);mmu00630 Glyoxylate and dicarboxylate metabolism;mmu01210 2-Oxocarboxylic acid metabolism	R-MMU-9837999 Mitochondrial protein degradation;R-MMU-1428517 Aerobic respiration and respiratory electron transport;R-MMU-71403 Citric acid cycle (TCA cycle)	WP662 Amino acid metabolism;WP434 TCA cycle	PF00285:Citrate synthase, C-terminal domain	Cytoplasm;Mitochondrion	-	-
Q9D0K2	Oxct1	Succinyl-CoA:3-ketoacid coenzyme A transferase 1, mitochondrial	67041	Succinyl-CoA:3-ketoacid coenzyme A transferase 1, mitochondrial OS=Mus musculus OX=10090 GN=Oxct1 PE=1 SV=1	Q9D0K2	38	27	27	520	8.7158	55988.6	Q9D0K2;Q3UJQ9	SCOT1_MOUSE	Oxct1	Succinyl-CoA:3-ketoacid coenzyme A transferase 1, mitochondrial	621502	730786	528887	829674	885293	1.05e+06	0.0288402	0.680361	-0.555629	627058	101064	58349.3	16.1172	921656	114576	66150.4	12.4315	down	0.49448	1.54	GO:0005739|mitochondrion;GO:0008260|succinyl-CoA:3-oxo-acid CoA-transferase activity;GO:0035774|positive regulation of insulin secretion involved in cellular response to glucose stimulus;GO:0042182|ketone catabolic process;GO:0042802|identical protein binding;GO:0046950|cellular ketone body metabolic process;GO:0046952|ketone body catabolic process	GO:0035774|positive regulation of insulin secretion involved in cellular response to glucose stimulus;GO:0042182|ketone catabolic process;GO:0046950|cellular ketone body metabolic process;GO:0046952|ketone body catabolic process	GO:0005739|mitochondrion	GO:0008260|succinyl-CoA:3-oxo-acid CoA-transferase activity;GO:0042802|identical protein binding	mmu01100 Metabolic pathways;mmu00280 Valine, leucine and isoleucine degradation;mmu00650 Butanoate metabolism	R-MMU-9837999 Mitochondrial protein degradation;R-MMU-74182 Ketone body metabolism	-	PF01144:Coenzyme A transferase	Cytoplasm;Mitochondrion	-	-
P29341	Pabpc1	Polyadenylate-binding protein 1	18458	Polyadenylate-binding protein 1 OS=Mus musculus OX=10090 GN=Pabpc1 PE=1 SV=2	P29341	37	9	36	636	9.9988	70670.8	A2A5N3;P29341	PABP1_MOUSE	Pabpc1	Polyadenylate-binding protein 1	669523	780925	694113	821299	889976	962888	0.0291457	0.801956	-0.318404	714854	58525.6	33789.8	8.18707	891388	70805.3	40879.4	7.94326	down	0.49448	1.53543	GO:0000184|nuclear-transcribed mRNA catabolic process, nonsense-mediated decay;GO:0003723|RNA binding;GO:0003729|mRNA binding;GO:0003730|mRNA 3'-UTR binding;GO:0005515|protein binding;GO:0005634|nucleus;GO:0005681|spliceosomal complex;GO:0005737|cytoplasm;GO:0005829|cytosol;GO:0006397|mRNA processing;GO:0008143|poly(A) binding;GO:0008266|poly(U) RNA binding;GO:0008380|RNA splicing;GO:0010494|cyto…	GO:0000184|nuclear-transcribed mRNA catabolic process, nonsense-mediated decay;GO:0006397|mRNA processing;GO:0008380|RNA splicing;GO:0031047|regulatory ncRNA-mediated gene silencing;GO:0060213|positive regulation of nuclear-transcribed mRNA poly(A) tail shortening;GO:0070934|CRD-mediated mRNA stabilization;GO:1900152|negative regulation of nuclear-transcribed mRNA catabolic process, deadenylation…	GO:0005634|nucleus;GO:0005681|spliceosomal complex;GO:0005737|cytoplasm;GO:0005829|cytosol;GO:0010494|cytoplasmic stress granule;GO:0030027|lamellipodium;GO:0030425|dendrite;GO:0031252|cell leading edge;GO:0032991|protein-containing complex;GO:0036464|cytoplasmic ribonucleoprotein granule;GO:0045202|synapse;GO:0071013|catalytic step 2 spliceosome;GO:0106002|mCRD-mediated mRNA stability complex;GO…	GO:0003723|RNA binding;GO:0003729|mRNA binding;GO:0003730|mRNA 3'-UTR binding;GO:0005515|protein binding;GO:0008143|poly(A) binding;GO:0008266|poly(U) RNA binding	mmu03018 RNA degradation;mmu03015 mRNA surveillance pathway	R-MMU-72766 Translation;R-MMU-72613 Eukaryotic Translation Initiation;R-MMU-72737 Cap-dependent Translation Initiation;R-MMU-156827 L13a-mediated translational silencing of Ceruloplasmin expression;R-MMU-975956 Nonsense Mediated Decay (NMD) independent of the Exon Junction Complex (EJC);R-MMU-927802 Nonsense-Mediated Decay (NMD);R-MMU-975957 Nonsense Mediated Decay (NMD) enhanced by the Exon Junc…	WP307 Translation factors;WP310 mRNA processing	PF00076:RNA recognition motif;PF00658:Poly-adenylate binding protein, unique domain	Cytoplasm	-	-
Q99KI0	Aco2	Aconitate hydratase, mitochondrial	11429	Aconitate hydratase, mitochondrial OS=Mus musculus OX=10090 GN=Aco2 PE=1 SV=1	Q99KI0	40	36	36	780	7.9505	85463.5	Q99KI0;A0A2R8W744	ACON_MOUSE	Aco2	Aconitate hydratase, mitochondrial	783650	953389	783978	1.01943e+06	1.34056e+06	1.32334e+06	0.0309049	0.68444	-0.547004	840339	97904.1	56525	11.6506	1.22778e+06	180642	104294	14.713	down	0.49448	1.50997	GO:0001889|liver development;GO:0003994|aconitate hydratase activity;GO:0005506|iron ion binding;GO:0005739|mitochondrion;GO:0005759|mitochondrial matrix;GO:0005829|cytosol;GO:0006099|tricarboxylic acid cycle;GO:0006101|citrate metabolic process;GO:0006102|isocitrate metabolic process;GO:0035900|response to isolation stress;GO:0043209|myelin sheath;GO:0051538|3 iron, 4 sulfur cluster binding;GO:0…	GO:0001889|liver development;GO:0006099|tricarboxylic acid cycle;GO:0006101|citrate metabolic process;GO:0006102|isocitrate metabolic process;GO:0035900|response to isolation stress	GO:0005739|mitochondrion;GO:0005759|mitochondrial matrix;GO:0005829|cytosol;GO:0043209|myelin sheath	GO:0003994|aconitate hydratase activity;GO:0005506|iron ion binding;GO:0051538|3 iron, 4 sulfur cluster binding;GO:0051539|4 iron, 4 sulfur cluster binding	mmu01100 Metabolic pathways;mmu01200 Carbon metabolism;mmu01230 Biosynthesis of amino acids;mmu00020 Citrate cycle (TCA cycle);mmu00630 Glyoxylate and dicarboxylate metabolism;mmu01210 2-Oxocarboxylic acid metabolism	R-MMU-9837999 Mitochondrial protein degradation;R-MMU-1428517 Aerobic respiration and respiratory electron transport;R-MMU-71403 Citric acid cycle (TCA cycle);R-MMU-9854311 Maturation of TCA enzymes and regulation of TCA cycle	WP662 Amino acid metabolism;WP434 TCA cycle	PF00330:Aconitase family (aconitate hydratase);PF00694:Aconitase C-terminal domain	Cytoplasm;Mitochondrion	-	-
P06801	Me1	NADP-dependent malic enzyme	17436	NADP-dependent malic enzyme OS=Mus musculus OX=10090 GN=Me1 PE=1 SV=2	P06801	53	51	51	572	7.4124	63953.8	P06801;Q3TQP6	MAOX_MOUSE	Me1	NADP-dependent malic enzyme	5.91127e+06	4.92841e+06	5.34681e+06	5.07456e+06	5.76809e+06	5.13092e+06	0.853849	1.01333	0.0191033	5.3955e+06	493234	284769	9.14158	5.32452e+06	385172	222379	7.23392	up	0.941699	0.068619	GO:0000287|magnesium ion binding;GO:0004470|malic enzyme activity;GO:0004473|malate dehydrogenase (decarboxylating) (NADP+) activity;GO:0005515|protein binding;GO:0005737|cytoplasm;GO:0005739|mitochondrion;GO:0005829|cytosol;GO:0006090|pyruvate metabolic process;GO:0006108|malate metabolic process;GO:0006734|NADH metabolic process;GO:0006739|NADP metabolic process;GO:0008948|oxaloacetate decarbox…	GO:0006090|pyruvate metabolic process;GO:0006108|malate metabolic process;GO:0006734|NADH metabolic process;GO:0006739|NADP metabolic process;GO:0009725|response to hormone;GO:0051289|protein homotetramerization;GO:1902031|regulation of NADP metabolic process	GO:0005737|cytoplasm;GO:0005739|mitochondrion;GO:0005829|cytosol	GO:0000287|magnesium ion binding;GO:0004470|malic enzyme activity;GO:0004473|malate dehydrogenase (decarboxylating) (NADP+) activity;GO:0005515|protein binding;GO:0008948|oxaloacetate decarboxylase activity;GO:0030145|manganese ion binding;GO:0042802|identical protein binding;GO:0050661|NADP binding;GO:0051287|NAD binding	mmu01100 Metabolic pathways;mmu01200 Carbon metabolism;mmu00620 Pyruvate metabolism;mmu03320 PPAR signaling pathway	R-MMU-1428517 Aerobic respiration and respiratory electron transport;R-MMU-70268 Pyruvate metabolism;R-MMU-9861718 Regulation of pyruvate metabolism	WP2316 PPAR signaling pathway	PF00390:Malic enzyme, N-terminal domain;PF03949:Malic enzyme, NAD binding domain	Cytoplasm;Mitochondrion	-	-
Q91V92	Acly	ATP-citrate synthase	104112	ATP-citrate synthase OS=Mus musculus OX=10090 GN=Acly PE=1 SV=1	Q91V92	58	122	122	1091	7.4356	119728	Q91V92;Q3V117	ACLY_MOUSE	Acly	ATP-citrate synthase	6.14585e+06	4.97653e+06	4.75419e+06	5.55447e+06	5.7076e+06	4.5486e+06	0.970807	1.00417	0.00600218	5.29219e+06	747605	431630	14.1266	5.27022e+06	629617	363509	11.9467	up	0.987944	0.012867	GO:0003878|ATP citrate synthase activity;GO:0005515|protein binding;GO:0005524|ATP binding;GO:0005654|nucleoplasm;GO:0005739|mitochondrion;GO:0005829|cytosol;GO:0006084|acetyl-CoA metabolic process;GO:0006085|acetyl-CoA biosynthetic process;GO:0006101|citrate metabolic process;GO:0006107|oxaloacetate metabolic process;GO:0006633|fatty acid biosynthetic process;GO:0008610|lipid biosynthetic proces…	GO:0006084|acetyl-CoA metabolic process;GO:0006085|acetyl-CoA biosynthetic process;GO:0006101|citrate metabolic process;GO:0006107|oxaloacetate metabolic process;GO:0006633|fatty acid biosynthetic process;GO:0008610|lipid biosynthetic process	GO:0005654|nucleoplasm;GO:0005739|mitochondrion;GO:0005829|cytosol	GO:0003878|ATP citrate synthase activity;GO:0005515|protein binding;GO:0005524|ATP binding;GO:0046872|metal ion binding	mmu01100 Metabolic pathways;mmu00020 Citrate cycle (TCA cycle)	R-MMU-8978868 Fatty acid metabolism;R-MMU-75105 Fatty acyl-CoA biosynthesis	WP662 Amino acid metabolism;WP336 Fatty acid biosynthesis	PF00549:CoA-ligase;PF02629:CoA binding domain;PF00285:Citrate synthase, C-terminal domain;PF16114:ATP citrate lyase citrate-binding	Cytoplasm;Mitochondrion	-	-
O08677	Kng1	Kininogen-1	16644	Kininogen-1 OS=Mus musculus OX=10090 GN=Kng1 PE=1 SV=1	O08677	27	17	19	661	6.5176	73102.1	O08677;A0A0R4J038;D3YTY9	KNG1_MOUSE	Kng1	Kininogen-1	5.50213e+06	5.71371e+06	7.27275e+06	6.39501e+06	3.26563e+06	3.15143e+06	0.190088	1.44306	0.529132	6.16286e+06	966993	558294	15.6906	4.27069e+06	1.8406e+06	1.06267e+06	43.0985	up	0.546436	0.721045	GO:0002020|protease binding;GO:0004869|cysteine-type endopeptidase inhibitor activity;GO:0005102|signaling receptor binding;GO:0005179|hormone activity;GO:0005576|extracellular region;GO:0005615|extracellular space;GO:0006954|inflammatory response;GO:0007162|negative regulation of cell adhesion;GO:0007204|positive regulation of cytosolic calcium ion concentration;GO:0007596|blood coagulation;GO:0…	GO:0006954|inflammatory response;GO:0007162|negative regulation of cell adhesion;GO:0007204|positive regulation of cytosolic calcium ion concentration;GO:0007596|blood coagulation;GO:0010466|negative regulation of peptidase activity;GO:0030195|negative regulation of blood coagulation;GO:0031640|killing of cells of another organism;GO:0042311|vasodilation;GO:0045861|negative regulation of proteoly…	GO:0005576|extracellular region;GO:0005615|extracellular space;GO:0043204|perikaryon;GO:0062023|collagen-containing extracellular matrix	GO:0002020|protease binding;GO:0004869|cysteine-type endopeptidase inhibitor activity;GO:0005102|signaling receptor binding;GO:0005179|hormone activity	mmu04610 Complement and coagulation cascades;mmu04810 Regulation of actin cytoskeleton;mmu04071 Sphingolipid signaling pathway;mmu05142 Chagas disease;mmu05200 Pathways in cancer;mmu05143 African trypanosomiasis;mmu04022 cGMP-PKG signaling pathway;mmu04750 Inflammatory mediator regulation of TRP channels;mmu04080 Neuroactive ligand-receptor interaction	-	WP396 ACE inhibitor pathway	PF00031:Cystatin domain	Extracellular region	-	-
Q5SWU9	Acaca	Acetyl-CoA carboxylase 1	107476	Acetyl-CoA carboxylase 1 OS=Mus musculus OX=10090 GN=Acaca PE=1 SV=1	Q5SWU9	53	154	171	2345	6.3447	265257	Q5SWU9	ACACA_MOUSE	Acaca	Acetyl-CoA carboxylase 1	5.46368e+06	3.88753e+06	3.75926e+06	4.07939e+06	4.76316e+06	3.95667e+06	0.871688	1.02432	0.0346634	4.37016e+06	949192	548016	21.7199	4.26641e+06	434555	250891	10.1855	up	0.950987	0.0596387	GO:0001650|fibrillar center;GO:0001894|tissue homeostasis;GO:0003989|acetyl-CoA carboxylase activity;GO:0005515|protein binding;GO:0005524|ATP binding;GO:0005739|mitochondrion;GO:0005829|cytosol;GO:0006084|acetyl-CoA metabolic process;GO:0006629|lipid metabolic process;GO:0006633|fatty acid biosynthetic process;GO:0008610|lipid biosynthetic process;GO:0009374|biotin binding;GO:0014070|response to…	GO:0001894|tissue homeostasis;GO:0006084|acetyl-CoA metabolic process;GO:0006629|lipid metabolic process;GO:0006633|fatty acid biosynthetic process;GO:0008610|lipid biosynthetic process;GO:0014070|response to organic cyclic compound;GO:0019538|protein metabolic process;GO:0051289|protein homotetramerization;GO:0055088|lipid homeostasis;GO:0071380|cellular response to prostaglandin E stimulus;GO:2…	GO:0001650|fibrillar center;GO:0005739|mitochondrion;GO:0005829|cytosol;GO:0015629|actin cytoskeleton	GO:0003989|acetyl-CoA carboxylase activity;GO:0005515|protein binding;GO:0005524|ATP binding;GO:0009374|biotin binding;GO:0019900|kinase binding;GO:0042802|identical protein binding;GO:0046872|metal ion binding	mmu01100 Metabolic pathways;mmu01212 Fatty acid metabolism;mmu00640 Propanoate metabolism;mmu00620 Pyruvate metabolism;mmu04910 Insulin signaling pathway;mmu04152 AMPK signaling pathway;mmu04936 Alcoholic liver disease;mmu00061 Fatty acid biosynthesis;mmu04922 Glucagon signaling pathway	R-MMU-196854 Metabolism of vitamins and cofactors;R-MMU-196849 Metabolism of water-soluble vitamins and cofactors;R-MMU-8978868 Fatty acid metabolism;R-MMU-196780 Biotin transport and metabolism;R-MMU-75105 Fatty acyl-CoA biosynthesis;R-MMU-200425 Carnitine metabolism	WP336 Fatty acid biosynthesis;WP3855 Dysregulated miRNA targeting in insulin/PI3K-AKT signaling;WP2841 Focal adhesion: PI3K-Akt-mTOR signaling pathway;WP683 Leptin and adiponectin	PF00364:Biotin-requiring enzyme;PF00289:Biotin carboxylase, N-terminal domain;PF02785:Biotin carboxylase C-terminal domain;PF02786:Carbamoyl-phosphate synthase L chain, ATP binding domain;PF01039:Carboxyl transferase domain;PF08326:Acetyl-CoA carboxylase, central region;PF21385:Acetyl-CoA carboxylase, BT domain	Cytoplasm;Mitochondrion;Nucleolus	-	-
Q00623	Apoa1	Apolipoprotein A-I	11806	Apolipoprotein A-I OS=Mus musculus OX=10090 GN=Apoa1 PE=1 SV=2	Q00623	64	45	45	264	5.4609	30615.5	Q00623	APOA1_MOUSE	Apoa1	Apolipoprotein A-I	7.1467e+06	8.76067e+06	7.47982e+06	5.9205e+06	3.53095e+06	3.14092e+06	0.0226807	1.85725	0.893169	7.79573e+06	852097	491958	10.9303	4.19746e+06	1.50489e+06	868848	35.8524	up	0.49448	1.64434	GO:0001540|amyloid-beta binding;GO:0001932|regulation of protein phosphorylation;GO:0001935|endothelial cell proliferation;GO:0002719|negative regulation of cytokine production involved in immune response;GO:0005102|signaling receptor binding;GO:0005319|lipid transporter activity;GO:0005515|protein binding;GO:0005543|phospholipid binding;GO:0005576|extracellular region;GO:0005615|extracellular sp…	GO:0001932|regulation of protein phosphorylation;GO:0001935|endothelial cell proliferation;GO:0002719|negative regulation of cytokine production involved in immune response;GO:0006644|phospholipid metabolic process;GO:0006656|phosphatidylcholine biosynthetic process;GO:0006695|cholesterol biosynthetic process;GO:0007186|G protein-coupled receptor signaling pathway;GO:0007229|integrin-mediated sig…	GO:0005576|extracellular region;GO:0005615|extracellular space;GO:0005829|cytosol;GO:0009986|cell surface;GO:0030139|endocytic vesicle;GO:0031410|cytoplasmic vesicle;GO:0034361|very-low-density lipoprotein particle;GO:0034362|low-density lipoprotein particle;GO:0034363|intermediate-density lipoprotein particle;GO:0034364|high-density lipoprotein particle;GO:0034365|discoidal high-density lipoprot…	GO:0001540|amyloid-beta binding;GO:0005102|signaling receptor binding;GO:0005319|lipid transporter activity;GO:0005515|protein binding;GO:0005543|phospholipid binding;GO:0008035|high-density lipoprotein particle binding;GO:0008289|lipid binding;GO:0015485|cholesterol binding;GO:0019899|enzyme binding;GO:0031072|heat shock protein binding;GO:0034190|apolipoprotein receptor binding;GO:0034191|apoli…	mmu05417 Lipid and atherosclerosis;mmu04979 Cholesterol metabolism;mmu03320 PPAR signaling pathway;mmu05143 African trypanosomiasis;mmu04975 Fat digestion and absorption;mmu04977 Vitamin digestion and absorption	R-MMU-114608 Platelet degranulation;R-MMU-382556 ABC-family proteins mediated transport;R-MMU-196854 Metabolism of vitamins and cofactors;R-MMU-76005 Response to elevated platelet cytosolic Ca2+;R-MMU-76002 Platelet activation, signaling and aggregation;R-MMU-174824 Plasma lipoprotein assembly, remodeling, and clearance;R-MMU-8957275 Post-translational protein phosphorylation;R-MMU-8963899 Plasma…	WP1 Statin pathway;WP2316 PPAR signaling pathway	PF01442:Apolipoprotein A1/A4/E domain	Cytoplasm;Extracellular region	-	-
P08249	Mdh2	Malate dehydrogenase, mitochondrial	17448	Malate dehydrogenase, mitochondrial OS=Mus musculus OX=10090 GN=Mdh2 PE=1 SV=3	P08249	59	21	21	338	8.848	35611.4	P08249;A0A0G2JF23	MDHM_MOUSE	Mdh2	Malate dehydrogenase, mitochondrial	510359	615984	499122	668720	834318	924896	0.0330687	0.669485	-0.578876	541822	64471.7	37222.8	11.8991	809311	129906	75001.3	16.0514	down	0.49448	1.48058	GO:0005737|cytoplasm;GO:0005739|mitochondrion;GO:0005743|mitochondrial inner membrane;GO:0005759|mitochondrial matrix;GO:0006094|gluconeogenesis;GO:0006099|tricarboxylic acid cycle;GO:0006108|malate metabolic process;GO:0006734|NADH metabolic process;GO:0009060|aerobic respiration;GO:0016020|membrane;GO:0016615|malate dehydrogenase activity;GO:0030060|L-malate dehydrogenase (NAD+) activity;GO:004…	GO:0006094|gluconeogenesis;GO:0006099|tricarboxylic acid cycle;GO:0006108|malate metabolic process;GO:0006734|NADH metabolic process;GO:0009060|aerobic respiration;GO:0043490|malate-aspartate shuttle;GO:0046166|glyceraldehyde-3-phosphate biosynthetic process	GO:0005737|cytoplasm;GO:0005739|mitochondrion;GO:0005743|mitochondrial inner membrane;GO:0005759|mitochondrial matrix;GO:0016020|membrane;GO:0043209|myelin sheath	GO:0016615|malate dehydrogenase activity;GO:0030060|L-malate dehydrogenase (NAD+) activity;GO:0042802|identical protein binding;GO:0042803|protein homodimerization activity;GO:0046554|L-malate dehydrogenase (NADP+) activity	mmu01100 Metabolic pathways;mmu01200 Carbon metabolism;mmu00020 Citrate cycle (TCA cycle);mmu00620 Pyruvate metabolism;mmu00630 Glyoxylate and dicarboxylate metabolism;mmu00270 Cysteine and methionine metabolism	R-MMU-9837999 Mitochondrial protein degradation;R-MMU-1428517 Aerobic respiration and respiratory electron transport;R-MMU-611105 Respiratory electron transport;R-MMU-71403 Citric acid cycle (TCA cycle)	WP662 Amino acid metabolism;WP434 TCA cycle;WP157 Glycolysis and gluconeogenesis	PF00056:lactate/malate dehydrogenase, NAD binding domain;PF02866:lactate/malate dehydrogenase, alpha/beta C-terminal domain	Cytoplasm;Mitochondrion;Membrane	-	-
P57776	Eef1d	Elongation factor 1-delta	66656	Elongation factor 1-delta OS=Mus musculus OX=10090 GN=Eef1d PE=1 SV=3	P57776	40	17	17	281	4.6432	31293	P57776;A0A0R4J1E2;A0A0R4J1L2;D3YY68;E9QN08;F6ZFU0;Q80T06;Q91VK2;D3YUQ9;D3YZT9;D3Z7N2	EF1D_MOUSE	Eef1d	Elongation factor 1-delta	806699	894801	719744	989572	1.27073e+06	1.05443e+06	0.0394774	0.730448	-0.453146	807082	87529.1	50535	10.8451	1.10491e+06	147220	84997.4	13.3241	down	0.503259	1.40365	GO:0000978|RNA polymerase II cis-regulatory region sequence-specific DNA binding;GO:0001650|fibrillar center;GO:0003677|DNA binding;GO:0003746|translation elongation factor activity;GO:0005085|guanyl-nucleotide exchange factor activity;GO:0005634|nucleus;GO:0005654|nucleoplasm;GO:0005737|cytoplasm;GO:0005783|endoplasmic reticulum;GO:0005829|cytosol;GO:0005853|eukaryotic translation elongation fac…	GO:0006414|translational elongation;GO:0034605|cellular response to heat;GO:0045944|positive regulation of transcription by RNA polymerase II;GO:0071479|cellular response to ionizing radiation	GO:0001650|fibrillar center;GO:0005634|nucleus;GO:0005654|nucleoplasm;GO:0005737|cytoplasm;GO:0005783|endoplasmic reticulum;GO:0005829|cytosol;GO:0005853|eukaryotic translation elongation factor 1 complex;GO:0045202|synapse;GO:0098978|glutamatergic synapse	GO:0000978|RNA polymerase II cis-regulatory region sequence-specific DNA binding;GO:0003677|DNA binding;GO:0003746|translation elongation factor activity;GO:0005085|guanyl-nucleotide exchange factor activity;GO:0031072|heat shock protein binding;GO:0140297|DNA-binding transcription factor binding	-	R-MMU-72766 Translation	WP307 Translation factors	PF00736:EF-1 guanine nucleotide exchange domain;PF10587:Eukaryotic elongation factor 1 beta central acidic region	Cytoplasm;Endoplasmic reticulum;Nucleolus	-	-
P58252	Eef2	Elongation factor 2	13629	Elongation factor 2 OS=Mus musculus OX=10090 GN=Eef2 PE=1 SV=2	P58252	48	70	71	858	6.8015	95314	P58252	EF2_MOUSE	Eef2	Elongation factor 2	5.6328e+06	5.35071e+06	5.13815e+06	5.84949e+06	6.41736e+06	5.88504e+06	0.0438781	0.888154	-0.171119	5.37389e+06	248139	143263	4.61749	6.05063e+06	318096	183653	5.25724	down	0.508701	1.35775	GO:0002039|p53 binding;GO:0002244|hematopoietic progenitor cell differentiation;GO:0003723|RNA binding;GO:0003746|translation elongation factor activity;GO:0003924|GTPase activity;GO:0005515|protein binding;GO:0005525|GTP binding;GO:0005737|cytoplasm;GO:0005829|cytosol;GO:0005840|ribosome;GO:0005886|plasma membrane;GO:0006414|translational elongation;GO:0008097|5S rRNA binding;GO:0016235|aggresom…	GO:0002244|hematopoietic progenitor cell differentiation;GO:0006414|translational elongation;GO:0045727|positive regulation of translation;GO:0140242|translation at postsynapse;GO:2000767|positive regulation of cytoplasmic translation	GO:0005737|cytoplasm;GO:0005829|cytosol;GO:0005840|ribosome;GO:0005886|plasma membrane;GO:0016235|aggresome;GO:0045202|synapse;GO:0098978|glutamatergic synapse;GO:1990904|ribonucleoprotein complex	GO:0002039|p53 binding;GO:0003723|RNA binding;GO:0003746|translation elongation factor activity;GO:0003924|GTPase activity;GO:0005515|protein binding;GO:0005525|GTP binding;GO:0008097|5S rRNA binding;GO:0019901|protein kinase binding;GO:0043022|ribosome binding;GO:0051015|actin filament binding	mmu04152 AMPK signaling pathway;mmu04921 Oxytocin signaling pathway	R-MMU-72766 Translation;R-MMU-163841 Gamma carboxylation, hypusinylation, hydroxylation, and arylsulfatase activation;R-MMU-8876725 Protein methylation	WP307 Translation factors;WP2141 Serotonin and anxiety	PF00009:Elongation factor Tu GTP binding domain;PF03144:Elongation factor Tu domain 2;PF00679:Elongation factor G C-terminus;PF14492:Elongation Factor G, domain III;PF03764:Elongation factor G, domain IV	Cytoplasm;Membrane;Ribosome	-	-
P62245	Rps15a	Small ribosomal subunit protein uS8	267019	Small ribosomal subunit protein uS8 OS=Mus musculus OX=10090 GN=Rps15a PE=1 SV=2	P62245	72	18	18	130	10.8644	14839.5	P62245;F8WJ41	RS15A_MOUSE	Rps15a	Small ribosomal subunit protein uS8	1.10946e+06	1.2637e+06	1.0569e+06	1.26219e+06	1.49358e+06	1.53488e+06	0.05251	0.799426	-0.322963	1.14335e+06	107482	62054.6	9.40058	1.43022e+06	146976	84856.8	10.2765	down	0.508701	1.27976	GO:0002181|cytoplasmic translation;GO:0003735|structural constituent of ribosome;GO:0005730|nucleolus;GO:0005737|cytoplasm;GO:0005739|mitochondrion;GO:0005829|cytosol;GO:0005840|ribosome;GO:0008284|positive regulation of cell population proliferation;GO:0009615|response to virus;GO:0022626|cytosolic ribosome;GO:0022627|cytosolic small ribosomal subunit;GO:0032040|small-subunit processome;GO:00422…	GO:0002181|cytoplasmic translation;GO:0008284|positive regulation of cell population proliferation;GO:0009615|response to virus;GO:0042274|ribosomal small subunit biogenesis;GO:0045787|positive regulation of cell cycle;GO:0140236|translation at presynapse;GO:0140242|translation at postsynapse	GO:0005730|nucleolus;GO:0005737|cytoplasm;GO:0005739|mitochondrion;GO:0005829|cytosol;GO:0005840|ribosome;GO:0022626|cytosolic ribosome;GO:0022627|cytosolic small ribosomal subunit;GO:0032040|small-subunit processome;GO:0045202|synapse;GO:0098793|presynapse;GO:0098794|postsynapse	GO:0003735|structural constituent of ribosome	mmu05171 Coronavirus disease - COVID-19;mmu03010 Ribosome	R-MMU-72766 Translation;R-MMU-72613 Eukaryotic Translation Initiation;R-MMU-72737 Cap-dependent Translation Initiation;R-MMU-72706 GTP hydrolysis and joining of the 60S ribosomal subunit;R-MMU-156827 L13a-mediated translational silencing of Ceruloplasmin expression;R-MMU-72689 Formation of a pool of free 40S subunits;R-MMU-1799339 SRP-dependent cotranslational protein targeting to membrane;R-MMU-…	WP163 Cytoplasmic ribosomal proteins	PF00410:Ribosomal protein S8	Cytoplasm;Mitochondrion;Ribosome;Nucleolus	-	-
Q9D1M7	Fkbp11	Peptidyl-prolyl cis-trans isomerase FKBP11	66120	Peptidyl-prolyl cis-trans isomerase FKBP11 OS=Mus musculus OX=10090 GN=Fkbp11 PE=1 SV=1	Q9D1M7	24	9	9	201	9.8467	22137.2	Q9D1M7	FKB11_MOUSE	Fkbp11	Peptidyl-prolyl cis-trans isomerase FKBP11	2.52837e+06	3.08613e+06	2.13276e+06	3.088e+06	3.91578e+06	3.77748e+06	0.0550174	0.718586	-0.476767	2.58242e+06	478973	276535	18.5474	3.59375e+06	443419	256008	12.3386	down	0.508701	1.2595	GO:0000413|protein peptidyl-prolyl isomerization;GO:0003755|peptidyl-prolyl cis-trans isomerase activity;GO:0005783|endoplasmic reticulum;GO:0016020|membrane;GO:0061077|chaperone-mediated protein folding	GO:0000413|protein peptidyl-prolyl isomerization;GO:0061077|chaperone-mediated protein folding	GO:0005783|endoplasmic reticulum;GO:0016020|membrane	GO:0003755|peptidyl-prolyl cis-trans isomerase activity	-	-	-	PF00254:FKBP-type peptidyl-prolyl cis-trans isomerase	Cytoplasm;Membrane;Endoplasmic reticulum	-	-
P61255	Rpl26	Large ribosomal subunit protein uL24	19941	Large ribosomal subunit protein uL24 OS=Mus musculus OX=10090 GN=Rpl26 PE=1 SV=1	P61255	55	13	13	145	11.2374	17258.2	P61255;B1ARA3;B1ARA5	RL26_MOUSE	Rpl26	Large ribosomal subunit protein uL24	472708	567203	411499	571231	838556	827791	0.05622	0.648652	-0.624482	483804	78442.6	45288.9	16.2137	745859	151328	87369.4	20.2891	down	0.508701	1.25011	GO:0002181|cytoplasmic translation;GO:0003723|RNA binding;GO:0003735|structural constituent of ribosome;GO:0005515|protein binding;GO:0005654|nucleoplasm;GO:0005730|nucleolus;GO:0005737|cytoplasm;GO:0005829|cytosol;GO:0005840|ribosome;GO:0006364|rRNA processing;GO:0006977|DNA damage response, signal transduction by p53 class mediator resulting in cell cycle arrest;GO:0022625|cytosolic large ribos…	GO:0002181|cytoplasmic translation;GO:0006364|rRNA processing;GO:0006977|DNA damage response, signal transduction by p53 class mediator resulting in cell cycle arrest;GO:0034644|cellular response to UV;GO:0042273|ribosomal large subunit biogenesis;GO:0045727|positive regulation of translation;GO:0071479|cellular response to ionizing radiation;GO:0071480|cellular response to gamma radiation;GO:014…	GO:0005654|nucleoplasm;GO:0005730|nucleolus;GO:0005737|cytoplasm;GO:0005829|cytosol;GO:0005840|ribosome;GO:0022625|cytosolic large ribosomal subunit;GO:0022626|cytosolic ribosome;GO:0043195|terminal bouton;GO:0045202|synapse;GO:0098793|presynapse;GO:0098794|postsynapse;GO:1990904|ribonucleoprotein complex	GO:0003723|RNA binding;GO:0003735|structural constituent of ribosome;GO:0005515|protein binding;GO:0048027|mRNA 5'-UTR binding	mmu05171 Coronavirus disease - COVID-19;mmu03010 Ribosome	R-MMU-72766 Translation;R-MMU-72613 Eukaryotic Translation Initiation;R-MMU-72737 Cap-dependent Translation Initiation;R-MMU-72706 GTP hydrolysis and joining of the 60S ribosomal subunit;R-MMU-156827 L13a-mediated translational silencing of Ceruloplasmin expression;R-MMU-72689 Formation of a pool of free 40S subunits;R-MMU-1799339 SRP-dependent cotranslational protein targeting to membrane;R-MMU-…	WP163 Cytoplasmic ribosomal proteins;WP310 mRNA processing	PF00467:KOW motif;PF16906:Ribosomal proteins L26 eukaryotic, L24P archaeal	Cytoplasm;Ribosome;Nucleolus	-	-
P35486	Pdha1	Pyruvate dehydrogenase E1 component subunit alpha, somatic form, mitochondrial	18597	Pyruvate dehydrogenase E1 component subunit alpha, somatic form, mitochondrial OS=Mus musculus OX=10090 GN=Pdha1 PE=1 SV=1	P35486	45	39	39	390	8.2049	43231.6	P35486	ODPA_MOUSE	Pdha1	Pyruvate dehydrogenase E1 component subunit alpha, somatic form, mitochondrial	1.23588e+06	1.52499e+06	1.13811e+06	1.54416e+06	2.30723e+06	2.0588e+06	0.0569595	0.659704	-0.600108	1.29966e+06	201176	116149	15.4791	1.97006e+06	389198	224703	19.7556	down	0.508701	1.24443	GO:0004738|pyruvate dehydrogenase activity;GO:0004739|pyruvate dehydrogenase (acetyl-transferring) activity;GO:0005515|protein binding;GO:0005730|nucleolus;GO:0005739|mitochondrion;GO:0005759|mitochondrial matrix;GO:0006006|glucose metabolic process;GO:0006086|acetyl-CoA biosynthetic process from pyruvate;GO:0006099|tricarboxylic acid cycle;GO:0034604|pyruvate dehydrogenase (NAD+) activity;GO:004…	GO:0006006|glucose metabolic process;GO:0006086|acetyl-CoA biosynthetic process from pyruvate;GO:0006099|tricarboxylic acid cycle	GO:0005730|nucleolus;GO:0005739|mitochondrion;GO:0005759|mitochondrial matrix;GO:0043209|myelin sheath;GO:0045254|pyruvate dehydrogenase complex;GO:1902494|catalytic complex	GO:0004738|pyruvate dehydrogenase activity;GO:0004739|pyruvate dehydrogenase (acetyl-transferring) activity;GO:0005515|protein binding;GO:0034604|pyruvate dehydrogenase (NAD+) activity;GO:0046872|metal ion binding	mmu01100 Metabolic pathways;mmu05415 Diabetic cardiomyopathy;mmu01200 Carbon metabolism;mmu00020 Citrate cycle (TCA cycle);mmu00620 Pyruvate metabolism;mmu00010 Glycolysis / Gluconeogenesis;mmu05230 Central carbon metabolism in cancer;mmu01210 2-Oxocarboxylic acid metabolism;mmu04066 HIF-1 signaling pathway;mmu00785 Lipoic acid metabolism;mmu04922 Glucagon signaling pathway	R-MMU-9837999 Mitochondrial protein degradation;R-MMU-1428517 Aerobic respiration and respiratory electron transport;R-MMU-70268 Pyruvate metabolism;R-MMU-9861718 Regulation of pyruvate metabolism;R-MMU-204174 Regulation of pyruvate dehydrogenase (PDH) complex;R-MMU-5362517 Signaling by Retinoic Acid;R-MMU-9006931 Signaling by Nuclear Receptors	WP662 Amino acid metabolism;WP434 TCA cycle;WP157 Glycolysis and gluconeogenesis	PF00676:Dehydrogenase E1 component	Cytoplasm;Mitochondrion;Nucleolus	-	-
O70570	Pigr	Polymeric immunoglobulin receptor	18703	Polymeric immunoglobulin receptor OS=Mus musculus OX=10090 GN=Pigr PE=1 SV=1	O70570	35	30	30	771	5.0572	84998.8	O70570	PIGR_MOUSE	Pigr	Polymeric immunoglobulin receptor	5.32167e+06	4.89551e+06	6.93902e+06	4.56386e+06	2.93209e+06	3.30317e+06	0.0559801	1.58867	0.667816	5.71873e+06	1.07807e+06	622423	18.8515	3.59971e+06	855345	493833	23.7615	up	0.508701	1.25197	GO:0001580|detection of chemical stimulus involved in sensory perception of bitter taste;GO:0001790|polymeric immunoglobulin binding;GO:0001792|polymeric immunoglobulin receptor activity;GO:0002415|immunoglobulin transcytosis in epithelial cells mediated by polymeric immunoglobulin receptor;GO:0004888|transmembrane signaling receptor activity;GO:0005154|epidermal growth factor receptor binding;GO…	GO:0001580|detection of chemical stimulus involved in sensory perception of bitter taste;GO:0002415|immunoglobulin transcytosis in epithelial cells mediated by polymeric immunoglobulin receptor;GO:0007165|signal transduction;GO:0007173|epidermal growth factor receptor signaling pathway;GO:0038093|Fc receptor signaling pathway;GO:0043113|receptor clustering	GO:0005615|extracellular space;GO:0005886|plasma membrane;GO:0043235|receptor complex;GO:0055038|recycling endosome membrane;GO:0071751|secretory IgA immunoglobulin complex	GO:0001790|polymeric immunoglobulin binding;GO:0001792|polymeric immunoglobulin receptor activity;GO:0004888|transmembrane signaling receptor activity;GO:0005154|epidermal growth factor receptor binding	mmu04672 Intestinal immune network for IgA production	-	-	PF07686:Immunoglobulin V-set domain	Cytoplasm;Membrane;Extracellular region	-	-
P62301	Rps13	Small ribosomal subunit protein uS15	68052	Small ribosomal subunit protein uS15 OS=Mus musculus OX=10090 GN=Rps13 PE=1 SV=2	P62301	56	15	15	151	11.1907	17222.3	P62301;Q921R2	RS13_MOUSE	Rps13	Small ribosomal subunit protein uS15	1.03898e+06	1.07285e+06	969316	1.18364e+06	1.19375e+06	1.46337e+06	0.0586322	0.802223	-0.317925	1.02705e+06	52788.1	30477.2	5.13978	1.28025e+06	158667	91606.2	12.3934	down	0.508701	1.23186	GO:0002181|cytoplasmic translation;GO:0003729|mRNA binding;GO:0003735|structural constituent of ribosome;GO:0005634|nucleus;GO:0005730|nucleolus;GO:0005737|cytoplasm;GO:0005829|cytosol;GO:0014069|postsynaptic density;GO:0022626|cytosolic ribosome;GO:0022627|cytosolic small ribosomal subunit;GO:0032040|small-subunit processome;GO:0033119|negative regulation of RNA splicing;GO:0042274|ribosomal sma…	GO:0002181|cytoplasmic translation;GO:0033119|negative regulation of RNA splicing;GO:0042274|ribosomal small subunit biogenesis	GO:0005634|nucleus;GO:0005730|nucleolus;GO:0005737|cytoplasm;GO:0005829|cytosol;GO:0014069|postsynaptic density;GO:0022626|cytosolic ribosome;GO:0022627|cytosolic small ribosomal subunit;GO:0032040|small-subunit processome;GO:0045202|synapse	GO:0003729|mRNA binding;GO:0003735|structural constituent of ribosome;GO:0048027|mRNA 5'-UTR binding;GO:0070181|small ribosomal subunit rRNA binding;GO:1990932|5.8S rRNA binding	mmu05171 Coronavirus disease - COVID-19;mmu03010 Ribosome	R-MMU-72766 Translation;R-MMU-72613 Eukaryotic Translation Initiation;R-MMU-72737 Cap-dependent Translation Initiation;R-MMU-72706 GTP hydrolysis and joining of the 60S ribosomal subunit;R-MMU-156827 L13a-mediated translational silencing of Ceruloplasmin expression;R-MMU-72689 Formation of a pool of free 40S subunits;R-MMU-1799339 SRP-dependent cotranslational protein targeting to membrane;R-MMU-…	WP163 Cytoplasmic ribosomal proteins;WP246 TNF-alpha NF-kB signaling pathway;WP310 mRNA processing	PF00312:Ribosomal protein S15;PF08069:Ribosomal S13/S15 N-terminal domain	Cytoplasm;Ribosome;Nucleolus	-	-
P99029	Prdx5	Peroxiredoxin-5, mitochondrial	54683	Peroxiredoxin-5, mitochondrial OS=Mus musculus OX=10090 GN=Prdx5 PE=1 SV=2	P99029	46	11	11	210	9.0787	21897.5	P99029;A0A494BAZ4;G3UZJ4;H3BJQ7	PRDX5_MOUSE	Prdx5	Peroxiredoxin-5, mitochondrial	642838	645558	490694	765467	683584	801506	0.0641561	0.790511	-0.339143	593030	88636.2	51174.1	14.9463	750186	60428	34888.1	8.05507	down	0.508701	1.19276	GO:0001016|RNA polymerase III transcription regulatory region sequence-specific DNA binding;GO:0004601|peroxidase activity;GO:0005102|signaling receptor binding;GO:0005515|protein binding;GO:0005634|nucleus;GO:0005737|cytoplasm;GO:0005739|mitochondrion;GO:0005777|peroxisome;GO:0005782|peroxisomal matrix;GO:0005829|cytosol;GO:0006979|response to oxidative stress;GO:0008379|thioredoxin peroxidase a…	GO:0006979|response to oxidative stress;GO:0016480|negative regulation of transcription by RNA polymerase III;GO:0032967|positive regulation of collagen biosynthetic process;GO:0034599|cellular response to oxidative stress;GO:0034614|cellular response to reactive oxygen species;GO:0042744|hydrogen peroxide catabolic process;GO:0043066|negative regulation of apoptotic process;GO:0045454|cell redox…	GO:0005634|nucleus;GO:0005737|cytoplasm;GO:0005739|mitochondrion;GO:0005777|peroxisome;GO:0005782|peroxisomal matrix;GO:0005829|cytosol;GO:0031410|cytoplasmic vesicle;GO:0043231|intracellular membrane-bounded organelle;GO:0048471|perinuclear region of cytoplasm	GO:0001016|RNA polymerase III transcription regulatory region sequence-specific DNA binding;GO:0004601|peroxidase activity;GO:0005102|signaling receptor binding;GO:0005515|protein binding;GO:0008379|thioredoxin peroxidase activity;GO:0016209|antioxidant activity;GO:0042802|identical protein binding;GO:0043027|cysteine-type endopeptidase inhibitor activity involved in apoptotic process;GO:0072541|…	mmu04146 Peroxisome	R-MMU-9711123 Cellular response to chemical stress;R-MMU-5628897 TP53 Regulates Metabolic Genes;R-MMU-3299685 Detoxification of Reactive Oxygen Species;R-MMU-3700989 Transcriptional Regulation by TP53	WP4466 Oxidative stress and redox pathway	PF08534:Redoxin	Cytoplasm;Mitochondrion;Peroxisome	-	-
Q8BMF4	Dlat	Dihydrolipoyllysine-residue acetyltransferase component of pyruvate dehydrogenase complex, mitochondrial	235339	Dihydrolipoyllysine-residue acetyltransferase component of pyruvate dehydrogenase complex, mitochondrial OS=Mus musculus OX=10090 GN=Dlat PE=1 SV=2	Q8BMF4	39	25	25	642	8.7371	67941.7	Q8BMF4	ODP2_MOUSE	Dlat	Dihydrolipoyllysine-residue acetyltransferase component of pyruvate dehydrogenase complex, mitochondrial	422511	434585	354431	492058	901036	733357	0.065749	0.569742	-0.81162	403843	43215.4	24950.4	10.701	708817	205591	118698	29.0048	down	0.508701	1.18211	GO:0004742|dihydrolipoyllysine-residue acetyltransferase activity;GO:0005739|mitochondrion;GO:0005759|mitochondrial matrix;GO:0006006|glucose metabolic process;GO:0006086|acetyl-CoA biosynthetic process from pyruvate;GO:0006099|tricarboxylic acid cycle;GO:0016407|acetyltransferase activity;GO:0034604|pyruvate dehydrogenase (NAD+) activity;GO:0042802|identical protein binding;GO:0043209|myelin she…	GO:0006006|glucose metabolic process;GO:0006086|acetyl-CoA biosynthetic process from pyruvate;GO:0006099|tricarboxylic acid cycle	GO:0005739|mitochondrion;GO:0005759|mitochondrial matrix;GO:0043209|myelin sheath;GO:0043231|intracellular membrane-bounded organelle;GO:0045254|pyruvate dehydrogenase complex;GO:1902493|acetyltransferase complex	GO:0004742|dihydrolipoyllysine-residue acetyltransferase activity;GO:0016407|acetyltransferase activity;GO:0034604|pyruvate dehydrogenase (NAD+) activity;GO:0042802|identical protein binding	mmu01100 Metabolic pathways;mmu01200 Carbon metabolism;mmu00020 Citrate cycle (TCA cycle);mmu00620 Pyruvate metabolism;mmu00010 Glycolysis / Gluconeogenesis;mmu01210 2-Oxocarboxylic acid metabolism;mmu00785 Lipoic acid metabolism	R-MMU-1428517 Aerobic respiration and respiratory electron transport;R-MMU-70268 Pyruvate metabolism;R-MMU-9861718 Regulation of pyruvate metabolism;R-MMU-204174 Regulation of pyruvate dehydrogenase (PDH) complex;R-MMU-9857492 Protein lipoylation;R-MMU-5362517 Signaling by Retinoic Acid;R-MMU-9006931 Signaling by Nuclear Receptors	WP434 TCA cycle;WP157 Glycolysis and gluconeogenesis	PF00364:Biotin-requiring enzyme;PF00198:2-oxoacid dehydrogenases acyltransferase (catalytic domain);PF02817:e3 binding domain	Cytoplasm;Mitochondrion	-	-
P62751	Rpl23a	Large ribosomal subunit protein uL23	268449	Large ribosomal subunit protein uL23 OS=Mus musculus OX=10090 GN=Rpl23a PE=1 SV=1	P62751	54	17	17	156	11.1621	17695.1	P62751	RL23A_MOUSE	Rpl23a	Large ribosomal subunit protein uL23	540576	521541	480198	557771	800956	790034	0.0677006	0.717769	-0.478408	514105	30868.2	17821.8	6.00426	716254	137358	79303.9	19.1773	down	0.508701	1.16941	GO:0002181|cytoplasmic translation;GO:0003735|structural constituent of ribosome;GO:0005515|protein binding;GO:0005634|nucleus;GO:0005737|cytoplasm;GO:0005829|cytosol;GO:0005840|ribosome;GO:0019843|rRNA binding;GO:0022625|cytosolic large ribosomal subunit;GO:0022626|cytosolic ribosome;GO:0045202|synapse;GO:0070180|large ribosomal subunit rRNA binding;GO:0098793|presynapse;GO:0098794|postsynapse;G…	GO:0002181|cytoplasmic translation;GO:0140236|translation at presynapse;GO:0140242|translation at postsynapse	GO:0005634|nucleus;GO:0005737|cytoplasm;GO:0005829|cytosol;GO:0005840|ribosome;GO:0022625|cytosolic large ribosomal subunit;GO:0022626|cytosolic ribosome;GO:0045202|synapse;GO:0098793|presynapse;GO:0098794|postsynapse	GO:0003735|structural constituent of ribosome;GO:0005515|protein binding;GO:0019843|rRNA binding;GO:0070180|large ribosomal subunit rRNA binding;GO:1904841|TORC2 complex binding	mmu05171 Coronavirus disease - COVID-19;mmu03010 Ribosome	R-MMU-72766 Translation;R-MMU-72613 Eukaryotic Translation Initiation;R-MMU-72737 Cap-dependent Translation Initiation;R-MMU-72706 GTP hydrolysis and joining of the 60S ribosomal subunit;R-MMU-156827 L13a-mediated translational silencing of Ceruloplasmin expression;R-MMU-72689 Formation of a pool of free 40S subunits;R-MMU-1799339 SRP-dependent cotranslational protein targeting to membrane;R-MMU-…	WP163 Cytoplasmic ribosomal proteins	PF00276:Ribosomal protein L23;PF03939:Ribosomal protein L23, N-terminal domain	Cytoplasm;Ribosome	-	-
P20029	Hspa5	Endoplasmic reticulum chaperone BiP	14828	Endoplasmic reticulum chaperone BiP OS=Mus musculus OX=10090 GN=Hspa5 PE=1 SV=3	P20029	58	70	73	655	4.7949	72422.1	P20029	BIP_MOUSE	Hspa5	Endoplasmic reticulum chaperone BiP	2.66594e+06	3.06074e+06	3.13096e+06	3.17903e+06	3.86846e+06	3.68999e+06	0.0679098	0.824928	-0.277659	2.95255e+06	250679	144730	8.49026	3.57916e+06	357829	206593	9.99758	down	0.508701	1.16807	GO:0005515|protein binding;GO:0005524|ATP binding;GO:0005576|extracellular region;GO:0005634|nucleus;GO:0005737|cytoplasm;GO:0005739|mitochondrion;GO:0005783|endoplasmic reticulum;GO:0005788|endoplasmic reticulum lumen;GO:0005789|endoplasmic reticulum membrane;GO:0005790|smooth endoplasmic reticulum;GO:0005793|endoplasmic reticulum-Golgi intermediate compartment;GO:0005829|cytosol;GO:0005886|plas…	GO:0006457|protein folding;GO:0006983|ER overload response;GO:0010976|positive regulation of neuron projection development;GO:0021589|cerebellum structural organization;GO:0021680|cerebellar Purkinje cell layer development;GO:0030335|positive regulation of cell migration;GO:0030512|negative regulation of transforming growth factor beta receptor signaling pathway;GO:0030968|endoplasmic reticulum u…	GO:0005576|extracellular region;GO:0005634|nucleus;GO:0005737|cytoplasm;GO:0005739|mitochondrion;GO:0005783|endoplasmic reticulum;GO:0005788|endoplasmic reticulum lumen;GO:0005789|endoplasmic reticulum membrane;GO:0005790|smooth endoplasmic reticulum;GO:0005793|endoplasmic reticulum-Golgi intermediate compartment;GO:0005829|cytosol;GO:0005886|plasma membrane;GO:0008180|COP9 signalosome;GO:0009986…	GO:0005515|protein binding;GO:0005524|ATP binding;GO:0016887|ATP hydrolysis activity;GO:0019899|enzyme binding;GO:0019904|protein domain specific binding;GO:0031072|heat shock protein binding;GO:0031625|ubiquitin protein ligase binding;GO:0043022|ribosome binding;GO:0044183|protein folding chaperone;GO:0051082|unfolded protein binding;GO:0051787|misfolded protein binding;GO:0140662|ATP-dependent …	mmu05014 Amyotrophic lateral sclerosis;mmu05020 Prion disease;mmu05022 Pathways of neurodegeneration - multiple diseases;mmu05012 Parkinson disease;mmu04141 Protein processing in endoplasmic reticulum;mmu05417 Lipid and atherosclerosis;mmu03060 Protein export;mmu04612 Antigen processing and presentation;mmu04918 Thyroid hormone synthesis	R-MMU-3371556 Cellular response to heat stress;R-MMU-983169 Class I MHC mediated antigen processing & presentation;R-MMU-3371453 Regulation of HSF1-mediated heat shock response;R-MMU-983170 Antigen Presentation: Folding, assembly and peptide loading of class I MHC	WP493 Mapk signaling pathway	PF00012:Hsp70 protein	Cytoplasm;Mitochondrion;Membrane;Endoplasmic reticulum;Extracellular region	-	-
P06728	Apoa4	Apolipoprotein A-IV	11808	Apolipoprotein A-IV OS=Mus musculus OX=10090 GN=Apoa4 PE=1 SV=3	P06728	66	47	47	395	5.1412	45029	P06728	APOA4_MOUSE	Apoa4	Apolipoprotein A-IV	4.28861e+06	5.79598e+06	5.35202e+06	4.86294e+06	2.79568e+06	2.70799e+06	0.11273	1.48907	0.574411	5.14554e+06	774604	447218	15.0539	3.45554e+06	1.21964e+06	704158	35.2952	up	0.508701	0.947961	GO:0002227|innate immune response in mucosa;GO:0005507|copper ion binding;GO:0005543|phospholipid binding;GO:0005576|extracellular region;GO:0005615|extracellular space;GO:0005829|cytosol;GO:0006869|lipid transport;GO:0006982|response to lipid hydroperoxide;GO:0007159|leukocyte cell-cell adhesion;GO:0008203|cholesterol metabolic process;GO:0008289|lipid binding;GO:0009986|cell surface;GO:0010898|…	GO:0002227|innate immune response in mucosa;GO:0006869|lipid transport;GO:0006982|response to lipid hydroperoxide;GO:0007159|leukocyte cell-cell adhesion;GO:0008203|cholesterol metabolic process;GO:0010898|positive regulation of triglyceride catabolic process;GO:0014012|peripheral nervous system axon regeneration;GO:0016042|lipid catabolic process;GO:0019430|removal of superoxide radicals;GO:0030…	GO:0005576|extracellular region;GO:0005615|extracellular space;GO:0005829|cytosol;GO:0009986|cell surface;GO:0034361|very-low-density lipoprotein particle;GO:0034362|low-density lipoprotein particle;GO:0034364|high-density lipoprotein particle;GO:0042627|chylomicron;GO:0045202|synapse;GO:1903561|extracellular vesicle	GO:0005507|copper ion binding;GO:0005543|phospholipid binding;GO:0008289|lipid binding;GO:0016209|antioxidant activity;GO:0031210|phosphatidylcholine binding;GO:0042802|identical protein binding;GO:0042803|protein homodimerization activity;GO:0060228|phosphatidylcholine-sterol O-acyltransferase activator activity;GO:0120020|cholesterol transfer activity	mmu05417 Lipid and atherosclerosis;mmu04979 Cholesterol metabolism;mmu04975 Fat digestion and absorption;mmu04977 Vitamin digestion and absorption	R-MMU-196854 Metabolism of vitamins and cofactors;R-MMU-174824 Plasma lipoprotein assembly, remodeling, and clearance;R-MMU-8963899 Plasma lipoprotein remodeling;R-MMU-8963888 Chylomicron assembly;R-MMU-8963898 Plasma lipoprotein assembly;R-MMU-8963901 Chylomicron remodeling;R-MMU-6806667 Metabolism of fat-soluble vitamins;R-MMU-975634 Retinoid metabolism and transport;R-MMU-2187338 Visual photot…	WP1 Statin pathway	PF01442:Apolipoprotein A1/A4/E domain	Cytoplasm;Extracellular region	-	-
P14131	Rps16	Small ribosomal subunit protein uS9	20055	Small ribosomal subunit protein uS9 OS=Mus musculus OX=10090 GN=Rps16 PE=1 SV=4	P14131	75	21	21	146	10.8053	16445.3	P14131	RS16_MOUSE	Rps16	Small ribosomal subunit protein uS9	916279	1.00067e+06	860382	1.00956e+06	1.50488e+06	1.37371e+06	0.0736001	0.714308	-0.485383	925778	70626.6	40776.3	7.62889	1.29605e+06	256634	148167	19.8012	down	0.508701	1.13312	GO:0000462|maturation of SSU-rRNA from tricistronic rRNA transcript (SSU-rRNA, 5.8S rRNA, LSU-rRNA);GO:0002181|cytoplasmic translation;GO:0003723|RNA binding;GO:0003735|structural constituent of ribosome;GO:0005730|nucleolus;GO:0005737|cytoplasm;GO:0005829|cytosol;GO:0005840|ribosome;GO:0006364|rRNA processing;GO:0015935|small ribosomal subunit;GO:0022626|cytosolic ribosome;GO:0022627|cytosolic s…	GO:0000462|maturation of SSU-rRNA from tricistronic rRNA transcript (SSU-rRNA, 5.8S rRNA, LSU-rRNA);GO:0002181|cytoplasmic translation;GO:0006364|rRNA processing;GO:0042274|ribosomal small subunit biogenesis;GO:0140236|translation at presynapse;GO:0140242|translation at postsynapse;GO:1990830|cellular response to leukemia inhibitory factor	GO:0005730|nucleolus;GO:0005737|cytoplasm;GO:0005829|cytosol;GO:0005840|ribosome;GO:0015935|small ribosomal subunit;GO:0022626|cytosolic ribosome;GO:0022627|cytosolic small ribosomal subunit;GO:0032040|small-subunit processome;GO:0045202|synapse;GO:0098793|presynapse;GO:0098794|postsynapse	GO:0003723|RNA binding;GO:0003735|structural constituent of ribosome	mmu05171 Coronavirus disease - COVID-19;mmu03010 Ribosome	R-MMU-72766 Translation;R-MMU-72613 Eukaryotic Translation Initiation;R-MMU-72737 Cap-dependent Translation Initiation;R-MMU-72706 GTP hydrolysis and joining of the 60S ribosomal subunit;R-MMU-156827 L13a-mediated translational silencing of Ceruloplasmin expression;R-MMU-72689 Formation of a pool of free 40S subunits;R-MMU-1799339 SRP-dependent cotranslational protein targeting to membrane;R-MMU-…	WP163 Cytoplasmic ribosomal proteins	PF00380:Ribosomal protein S9/S16	Cytoplasm;Ribosome;Nucleolus	-	-
Q61147	Cp	Ceruloplasmin	12870	Ceruloplasmin OS=Mus musculus OX=10090 GN=Cp PE=1 SV=2	Q61147	47	68	68	1061	5.6803	121151	Q61147;E9PZD8;G3X8Q5;G3X9T8	CERU_MOUSE	Cp	Ceruloplasmin	3.80809e+06	4.43862e+06	6.11344e+06	4.71678e+06	2.31691e+06	3.16886e+06	0.231453	1.40751	0.493142	4.78672e+06	1.19144e+06	687880	24.8906	3.40085e+06	1.21664e+06	702426	35.7746	up	0.576523	0.635538	GO:0004322|ferroxidase activity;GO:0004602|glutathione peroxidase activity;GO:0005507|copper ion binding;GO:0005615|extracellular space;GO:0005886|plasma membrane;GO:0006826|iron ion transport;GO:0006878|intracellular copper ion homeostasis;GO:0006879|intracellular iron ion homeostasis;GO:0009986|cell surface;GO:0016491|oxidoreductase activity;GO:0016724|oxidoreductase activity, acting on metal i…	GO:0006826|iron ion transport;GO:0006878|intracellular copper ion homeostasis;GO:0006879|intracellular iron ion homeostasis;GO:0046688|response to copper ion;GO:0098869|cellular oxidant detoxification	GO:0005615|extracellular space;GO:0005886|plasma membrane;GO:0009986|cell surface	GO:0004322|ferroxidase activity;GO:0004602|glutathione peroxidase activity;GO:0005507|copper ion binding;GO:0016491|oxidoreductase activity;GO:0016724|oxidoreductase activity, acting on metal ions, oxygen as acceptor;GO:0047066|phospholipid-hydroperoxide glutathione peroxidase activity;GO:0051087|protein-folding chaperone binding	mmu04216 Ferroptosis;mmu00860 Porphyrin metabolism	R-MMU-8957275 Post-translational protein phosphorylation;R-MMU-917937 Iron uptake and transport;R-MMU-381426 Regulation of Insulin-like Growth Factor (IGF) transport and uptake by Insulin-like Growth Factor Binding Proteins (IGFBPs);R-MMU-425410 Metal ion SLC transporters;R-MMU-425366 Transport of bile salts and organic acids, metal ions and amine compounds;R-MMU-425407 SLC-mediated transmembrane…	-	PF07732:Multicopper oxidase;PF07731:Multicopper oxidase;PF00394:Multicopper oxidase	Membrane;Extracellular region	-	-
P14115	Rpl27a	Large ribosomal subunit protein uL15	26451	Large ribosomal subunit protein uL15 OS=Mus musculus OX=10090 GN=Rpl27a PE=1 SV=5	P14115	45	10	10	148	11.727	16605.5	P14115	RL27A_MOUSE	Rpl27a	Large ribosomal subunit protein uL15	690835	754231	454210	757878	1.2537e+06	1.10496e+06	0.07886	0.609419	-0.714494	633092	158126	91294.1	24.9768	1.03885e+06	254436	146899	24.4922	down	0.508701	1.10314	GO:0002181|cytoplasmic translation;GO:0003735|structural constituent of ribosome;GO:0005737|cytoplasm;GO:0005783|endoplasmic reticulum;GO:0005829|cytosol;GO:0005840|ribosome;GO:0006412|translation;GO:0022625|cytosolic large ribosomal subunit;GO:0022626|cytosolic ribosome;GO:0045202|synapse;GO:0098793|presynapse;GO:0098794|postsynapse;GO:0140236|translation at presynapse;GO:0140242|translation at …	GO:0002181|cytoplasmic translation;GO:0006412|translation;GO:0140236|translation at presynapse;GO:0140242|translation at postsynapse	GO:0005737|cytoplasm;GO:0005783|endoplasmic reticulum;GO:0005829|cytosol;GO:0005840|ribosome;GO:0022625|cytosolic large ribosomal subunit;GO:0022626|cytosolic ribosome;GO:0045202|synapse;GO:0098793|presynapse;GO:0098794|postsynapse	GO:0003735|structural constituent of ribosome	mmu05171 Coronavirus disease - COVID-19;mmu03010 Ribosome	R-MMU-72766 Translation;R-MMU-72613 Eukaryotic Translation Initiation;R-MMU-72737 Cap-dependent Translation Initiation;R-MMU-72706 GTP hydrolysis and joining of the 60S ribosomal subunit;R-MMU-156827 L13a-mediated translational silencing of Ceruloplasmin expression;R-MMU-72689 Formation of a pool of free 40S subunits;R-MMU-1799339 SRP-dependent cotranslational protein targeting to membrane;R-MMU-…	WP163 Cytoplasmic ribosomal proteins	PF00828:Ribosomal proteins 50S-L15, 50S-L18e, 60S-L27A	Cytoplasm;Endoplasmic reticulum;Ribosome	-	-
P24369	Ppib	Peptidyl-prolyl cis-trans isomerase B	19035	Peptidyl-prolyl cis-trans isomerase B OS=Mus musculus OX=10090 GN=Ppib PE=1 SV=2	P24369	61	22	22	216	10.2419	23713.5	P24369	PPIB_MOUSE	Ppib	Peptidyl-prolyl cis-trans isomerase B	1.82435e+06	1.86197e+06	1.98343e+06	2.00512e+06	2.66316e+06	2.36664e+06	0.0812274	0.805945	-0.311247	1.88992e+06	83138	47999.8	4.39903	2.34497e+06	329555	190269	14.0537	down	0.508701	1.0903	GO:0000413|protein peptidyl-prolyl isomerization;GO:0003755|peptidyl-prolyl cis-trans isomerase activity;GO:0005515|protein binding;GO:0005518|collagen binding;GO:0005654|nucleoplasm;GO:0005737|cytoplasm;GO:0005783|endoplasmic reticulum;GO:0005788|endoplasmic reticulum lumen;GO:0005790|smooth endoplasmic reticulum;GO:0006457|protein folding;GO:0016018|cyclosporin A binding;GO:0030593|neutrophil c…	GO:0000413|protein peptidyl-prolyl isomerization;GO:0006457|protein folding;GO:0030593|neutrophil chemotaxis;GO:0040018|positive regulation of multicellular organism growth;GO:0044794|positive regulation by host of viral process;GO:0044829|positive regulation by host of viral genome replication;GO:0050821|protein stabilization;GO:0060348|bone development;GO:0061077|chaperone-mediated protein fold…	GO:0005654|nucleoplasm;GO:0005737|cytoplasm;GO:0005783|endoplasmic reticulum;GO:0005788|endoplasmic reticulum lumen;GO:0005790|smooth endoplasmic reticulum;GO:0032991|protein-containing complex;GO:0034663|endoplasmic reticulum chaperone complex;GO:0042470|melanosome;GO:0043231|intracellular membrane-bounded organelle;GO:0048471|perinuclear region of cytoplasm	GO:0003755|peptidyl-prolyl cis-trans isomerase activity;GO:0005515|protein binding;GO:0005518|collagen binding;GO:0016018|cyclosporin A binding;GO:0070063|RNA polymerase binding	-	-	-	PF00160:Cyclophilin type peptidyl-prolyl cis-trans isomerase/CLD	Cytoplasm;Endoplasmic reticulum	-	-
P63028	Tpt1	Translationally-controlled tumor protein	22070	Translationally-controlled tumor protein OS=Mus musculus OX=10090 GN=Tpt1 PE=1 SV=1	P63028	43	10	10	172	4.492	19462.2	P63028;D3YU75	TCTP_MOUSE	Tpt1	Translationally-controlled tumor protein	3.24258e+06	3.04721e+06	3.32629e+06	3.46255e+06	3.87199e+06	3.42436e+06	0.0826721	0.893778	-0.162011	3.20536e+06	143214	82684.8	4.46797	3.5863e+06	248148	143269	6.91934	down	0.508701	1.08264	GO:0000922|spindle pole;GO:0005509|calcium ion binding;GO:0005515|protein binding;GO:0005615|extracellular space;GO:0005634|nucleus;GO:0005654|nucleoplasm;GO:0005737|cytoplasm;GO:0005771|multivesicular body;GO:0005829|cytosol;GO:0005881|cytoplasmic microtubule;GO:0019827|stem cell population maintenance;GO:0140297|DNA-binding transcription factor binding;GO:1902230|negative regulation of intrinsi…	GO:0019827|stem cell population maintenance;GO:1902230|negative regulation of intrinsic apoptotic signaling pathway in response to DNA damage;GO:2000384|negative regulation of ectoderm development	GO:0000922|spindle pole;GO:0005615|extracellular space;GO:0005634|nucleus;GO:0005654|nucleoplasm;GO:0005737|cytoplasm;GO:0005771|multivesicular body;GO:0005829|cytosol;GO:0005881|cytoplasmic microtubule	GO:0005509|calcium ion binding;GO:0005515|protein binding;GO:0140297|DNA-binding transcription factor binding	-	-	-	PF00838:Translationally controlled tumour protein	Cytoplasm;Extracellular region	-	-
P05063	Aldoc	Fructose-bisphosphate aldolase C	11676	Fructose-bisphosphate aldolase C OS=Mus musculus OX=10090 GN=Aldoc PE=1 SV=4	P05063	68	36	39	363	7.066	39394.9	P05063	ALDOC_MOUSE	Aldoc	Fructose-bisphosphate aldolase C	4.29737e+06	3.88927e+06	2.94315e+06	3.38703e+06	3.27564e+06	2.91478e+06	0.290952	1.16208	0.216714	3.70993e+06	694693	401081	18.7252	3.19248e+06	246863	142527	7.73265	up	0.609493	0.536179	GO:0004332|fructose-bisphosphate aldolase activity;GO:0005739|mitochondrion;GO:0005829|cytosol;GO:0006094|gluconeogenesis;GO:0006096|glycolytic process;GO:0008092|cytoskeletal protein binding;GO:0030388|fructose 1,6-bisphosphate metabolic process;GO:0030424|axon;GO:0030855|epithelial cell differentiation;GO:0042802|identical protein binding;GO:0044877|protein-containing complex binding;GO:0099524…	GO:0006094|gluconeogenesis;GO:0006096|glycolytic process;GO:0030388|fructose 1,6-bisphosphate metabolic process;GO:0030855|epithelial cell differentiation	GO:0005739|mitochondrion;GO:0005829|cytosol;GO:0030424|axon;GO:0099524|postsynaptic cytosol	GO:0004332|fructose-bisphosphate aldolase activity;GO:0008092|cytoskeletal protein binding;GO:0042802|identical protein binding;GO:0044877|protein-containing complex binding	mmu01100 Metabolic pathways;mmu01200 Carbon metabolism;mmu01230 Biosynthesis of amino acids;mmu00051 Fructose and mannose metabolism;mmu00010 Glycolysis / Gluconeogenesis;mmu04066 HIF-1 signaling pathway;mmu00030 Pentose phosphate pathway	R-MMU-70171 Glycolysis;R-MMU-71387 Metabolism of carbohydrates;R-MMU-70326 Glucose metabolism;R-MMU-70263 Gluconeogenesis	WP157 Glycolysis and gluconeogenesis	PF00274:Fructose-bisphosphate aldolase class-I	Cytoplasm;Mitochondrion	-	-
P60867	Rps20	Small ribosomal subunit protein uS10	67427	Small ribosomal subunit protein uS10 OS=Mus musculus OX=10090 GN=Rps20 PE=1 SV=1	P60867	29	9	9	119	10.7131	13372.7	P60867	RS20_MOUSE	Rps20	Small ribosomal subunit protein uS10	670824	776768	644241	758823	857453	814071	0.0849528	0.860714	-0.216395	697278	70111.9	40479.1	10.0551	810116	49433.7	28540.6	6.10206	down	0.508701	1.07082	GO:0002181|cytoplasmic translation;GO:0003723|RNA binding;GO:0003735|structural constituent of ribosome;GO:0005737|cytoplasm;GO:0005829|cytosol;GO:0005840|ribosome;GO:0022626|cytosolic ribosome;GO:0022627|cytosolic small ribosomal subunit;GO:0045202|synapse;GO:0097371|MDM2/MDM4 family protein binding;GO:0098794|postsynapse;GO:1901798|positive regulation of signal transduction by p53 class mediato…	GO:0002181|cytoplasmic translation;GO:1901798|positive regulation of signal transduction by p53 class mediator	GO:0005737|cytoplasm;GO:0005829|cytosol;GO:0005840|ribosome;GO:0022626|cytosolic ribosome;GO:0022627|cytosolic small ribosomal subunit;GO:0045202|synapse;GO:0098794|postsynapse	GO:0003723|RNA binding;GO:0003735|structural constituent of ribosome;GO:0097371|MDM2/MDM4 family protein binding;GO:1990948|ubiquitin ligase inhibitor activity	mmu05171 Coronavirus disease - COVID-19;mmu03010 Ribosome	R-MMU-72766 Translation;R-MMU-72613 Eukaryotic Translation Initiation;R-MMU-72737 Cap-dependent Translation Initiation;R-MMU-72706 GTP hydrolysis and joining of the 60S ribosomal subunit;R-MMU-156827 L13a-mediated translational silencing of Ceruloplasmin expression;R-MMU-72689 Formation of a pool of free 40S subunits;R-MMU-1799339 SRP-dependent cotranslational protein targeting to membrane;R-MMU-…	WP163 Cytoplasmic ribosomal proteins;WP310 mRNA processing	PF00338:Ribosomal protein S10p/S20e	Cytoplasm;Ribosome	-	-
P27773	Pdia3	Protein disulfide-isomerase A3	14827	Protein disulfide-isomerase A3 OS=Mus musculus OX=10090 GN=Pdia3 PE=1 SV=2	P27773	58	44	44	505	6.1027	56678.4	P27773	PDIA3_MOUSE	Pdia3	Protein disulfide-isomerase A3	521147	563675	549530	567039	809631	745456	0.0918447	0.770149	-0.376791	544784	21657.4	12503.9	3.97541	707375	125699	72572.6	17.7698	down	0.508701	1.03695	GO:0001669|acrosomal vesicle;GO:0002250|adaptive immune response;GO:0002502|peptide antigen assembly with MHC class I protein complex;GO:0003756|protein disulfide isomerase activity;GO:0005515|protein binding;GO:0005576|extracellular region;GO:0005615|extracellular space;GO:0005783|endoplasmic reticulum;GO:0005788|endoplasmic reticulum lumen;GO:0005790|smooth endoplasmic reticulum;GO:0006457|prot…	GO:0002250|adaptive immune response;GO:0002502|peptide antigen assembly with MHC class I protein complex;GO:0006457|protein folding;GO:0034976|response to endoplasmic reticulum stress;GO:0070527|platelet aggregation;GO:0071305|cellular response to vitamin D;GO:0097191|extrinsic apoptotic signaling pathway;GO:0098761|cellular response to interleukin-7;GO:1903334|positive regulation of protein fold…	GO:0001669|acrosomal vesicle;GO:0005576|extracellular region;GO:0005615|extracellular space;GO:0005783|endoplasmic reticulum;GO:0005788|endoplasmic reticulum lumen;GO:0005790|smooth endoplasmic reticulum;GO:0009986|cell surface;GO:0016324|apical plasma membrane;GO:0042470|melanosome;GO:0042824|MHC class I peptide loading complex;GO:0042825|TAP complex;GO:0043209|myelin sheath;GO:0061779|Tapasin-E…	GO:0003756|protein disulfide isomerase activity;GO:0005515|protein binding;GO:0008233|peptidase activity;GO:0015035|protein-disulfide reductase activity;GO:0019153|protein-disulfide reductase (glutathione) activity;GO:0042288|MHC class I protein binding;GO:0042802|identical protein binding	mmu04141 Protein processing in endoplasmic reticulum;mmu05170 Human immunodeficiency virus 1 infection;mmu05169 Epstein-Barr virus infection;mmu05163 Human cytomegalovirus infection;mmu04612 Antigen processing and presentation;mmu05168 Herpes simplex virus 1 infection	R-MMU-446203 Asparagine N-linked glycosylation;R-MMU-1236975 Antigen processing-Cross presentation;R-MMU-983169 Class I MHC mediated antigen processing & presentation;R-MMU-532668 N-glycan trimming in the ER and Calnexin/Calreticulin cycle;R-MMU-983170 Antigen Presentation: Folding, assembly and peptide loading of class I MHC;R-MMU-1236974 ER-Phagosome pathway	-	PF00085:Thioredoxin;PF13848:Thioredoxin-like domain	Cytoplasm;Membrane;Endoplasmic reticulum;Extracellular region	-	-
Q03265	Atp5f1a	ATP synthase F(1) complex subunit alpha, mitochondrial	11946	ATP synthase F(1) complex subunit alpha, mitochondrial OS=Mus musculus OX=10090 GN=Atp5f1a PE=1 SV=1	Q03265	60	42	42	553	9.6373	59752.6	Q03265;D3Z6F5	ATPA_MOUSE	Atp5f1a	ATP synthase F(1) complex subunit alpha, mitochondrial	1.97377e+06	2.19897e+06	1.49835e+06	2.08836e+06	3.01253e+06	3.04709e+06	0.0929629	0.696012	-0.522817	1.89036e+06	357681	206507	18.9213	2.716e+06	543819	313974	20.0228	down	0.508701	1.03169	GO:0001937|negative regulation of endothelial cell proliferation;GO:0002020|protease binding;GO:0005515|protein binding;GO:0005524|ATP binding;GO:0005739|mitochondrion;GO:0005743|mitochondrial inner membrane;GO:0005886|plasma membrane;GO:0006629|lipid metabolic process;GO:0006754|ATP biosynthetic process;GO:0008180|COP9 signalosome;GO:0009790|embryo development;GO:0009986|cell surface;GO:0014850|…	GO:0001937|negative regulation of endothelial cell proliferation;GO:0006629|lipid metabolic process;GO:0006754|ATP biosynthetic process;GO:0009790|embryo development;GO:0014850|response to muscle activity;GO:0015986|proton motive force-driven ATP synthesis;GO:0042776|proton motive force-driven mitochondrial ATP synthesis;GO:0043536|positive regulation of blood vessel endothelial cell migration;GO…	GO:0005739|mitochondrion;GO:0005743|mitochondrial inner membrane;GO:0005886|plasma membrane;GO:0008180|COP9 signalosome;GO:0009986|cell surface;GO:0016020|membrane;GO:0043209|myelin sheath;GO:0045121|membrane raft;GO:0045259|proton-transporting ATP synthase complex;GO:0045261|proton-transporting ATP synthase complex, catalytic core F(1)	GO:0002020|protease binding;GO:0005515|protein binding;GO:0005524|ATP binding;GO:0016887|ATP hydrolysis activity;GO:0042288|MHC class I protein binding;GO:0043531|ADP binding;GO:0043532|angiostatin binding;GO:0046933|proton-transporting ATP synthase activity, rotational mechanism	mmu01100 Metabolic pathways;mmu05014 Amyotrophic lateral sclerosis;mmu05020 Prion disease;mmu05022 Pathways of neurodegeneration - multiple diseases;mmu05208 Chemical carcinogenesis - reactive oxygen species;mmu05016 Huntington disease;mmu05012 Parkinson disease;mmu05010 Alzheimer disease;mmu05415 Diabetic cardiomyopathy;mmu00190 Oxidative phosphorylation;mmu04714 Thermogenesis	R-MMU-9837999 Mitochondrial protein degradation;R-MMU-1428517 Aerobic respiration and respiratory electron transport;R-MMU-1592230 Mitochondrial biogenesis;R-MMU-163210 Formation of ATP by chemiosmotic coupling;R-MMU-8949613 Cristae formation;R-MMU-1852241 Organelle biogenesis and maintenance	WP295 Electron transport chain;WP1248 Oxidative phosphorylation	PF00006:ATP synthase alpha/beta family, nucleotide-binding domain;PF02874:ATP synthase alpha/beta family, beta-barrel domain;PF00306:ATP synthase alpha/beta chain, C terminal domain	Cytoplasm;Mitochondrion;Membrane	-	-
P35980	Rpl18	Large ribosomal subunit protein eL18	19899	Large ribosomal subunit protein eL18 OS=Mus musculus OX=10090 GN=Rpl18 PE=1 SV=3	P35980	38	12	12	188	12.3021	21644.5	P35980;A0A1B0GQU8;A0A1B0GSA8;A0A1B0GSS8	RL18_MOUSE	Rpl18	Large ribosomal subunit protein eL18	610663	704912	538297	687911	1.2479e+06	1.45188e+06	0.0936545	0.547237	-0.869762	617957	83546.9	48235.8	13.5199	1.12923e+06	395569	228382	35.0299	down	0.508701	1.02847	GO:0002181|cytoplasmic translation;GO:0003723|RNA binding;GO:0003735|structural constituent of ribosome;GO:0005730|nucleolus;GO:0005737|cytoplasm;GO:0005783|endoplasmic reticulum;GO:0005791|rough endoplasmic reticulum;GO:0005829|cytosol;GO:0022625|cytosolic large ribosomal subunit;GO:0022626|cytosolic ribosome;GO:0045202|synapse	GO:0002181|cytoplasmic translation	GO:0005730|nucleolus;GO:0005737|cytoplasm;GO:0005783|endoplasmic reticulum;GO:0005791|rough endoplasmic reticulum;GO:0005829|cytosol;GO:0022625|cytosolic large ribosomal subunit;GO:0022626|cytosolic ribosome;GO:0045202|synapse	GO:0003723|RNA binding;GO:0003735|structural constituent of ribosome	mmu05171 Coronavirus disease - COVID-19;mmu03010 Ribosome	R-MMU-72766 Translation;R-MMU-72613 Eukaryotic Translation Initiation;R-MMU-72737 Cap-dependent Translation Initiation;R-MMU-72706 GTP hydrolysis and joining of the 60S ribosomal subunit;R-MMU-156827 L13a-mediated translational silencing of Ceruloplasmin expression;R-MMU-72689 Formation of a pool of free 40S subunits;R-MMU-1799339 SRP-dependent cotranslational protein targeting to membrane;R-MMU-…	WP163 Cytoplasmic ribosomal proteins	PF17135:Ribosomal protein 60S L18 and 50S L18e	Cytoplasm;Endoplasmic reticulum;Ribosome;Nucleolus	-	-
P97351	Rps3a1	Small ribosomal subunit protein eS1	20091	Small ribosomal subunit protein eS1 OS=Mus musculus OX=10090 GN=Rps3a PE=1 SV=3	P97351	70	34	34	264	10.4375	29884.9	P97351	RS3A_MOUSE	Rps3a	Small ribosomal subunit protein eS1	1.14711e+06	1.37384e+06	960158	1.27834e+06	1.8264e+06	1.72249e+06	0.0952492	0.721138	-0.471654	1.16037e+06	207158	119603	17.8528	1.60908e+06	291103	168068	18.0913	down	0.508701	1.02114	GO:0002181|cytoplasmic translation;GO:0003729|mRNA binding;GO:0003735|structural constituent of ribosome;GO:0005515|protein binding;GO:0005634|nucleus;GO:0005730|nucleolus;GO:0005737|cytoplasm;GO:0005783|endoplasmic reticulum;GO:0005829|cytosol;GO:0005840|ribosome;GO:0006412|translation;GO:0015935|small ribosomal subunit;GO:0022626|cytosolic ribosome;GO:0022627|cytosolic small ribosomal subunit;G…	GO:0002181|cytoplasmic translation;GO:0006412|translation;GO:0030154|cell differentiation;GO:0042274|ribosomal small subunit biogenesis;GO:0043066|negative regulation of apoptotic process	GO:0005634|nucleus;GO:0005730|nucleolus;GO:0005737|cytoplasm;GO:0005783|endoplasmic reticulum;GO:0005829|cytosol;GO:0005840|ribosome;GO:0015935|small ribosomal subunit;GO:0022626|cytosolic ribosome;GO:0022627|cytosolic small ribosomal subunit;GO:0032040|small-subunit processome;GO:0045202|synapse;GO:0098794|postsynapse;GO:1990904|ribonucleoprotein complex	GO:0003729|mRNA binding;GO:0003735|structural constituent of ribosome;GO:0005515|protein binding;GO:0031369|translation initiation factor binding;GO:0048027|mRNA 5'-UTR binding	mmu05171 Coronavirus disease - COVID-19;mmu03010 Ribosome	R-MMU-72766 Translation;R-MMU-72613 Eukaryotic Translation Initiation;R-MMU-72737 Cap-dependent Translation Initiation;R-MMU-72706 GTP hydrolysis and joining of the 60S ribosomal subunit;R-MMU-156827 L13a-mediated translational silencing of Ceruloplasmin expression;R-MMU-72689 Formation of a pool of free 40S subunits;R-MMU-1799339 SRP-dependent cotranslational protein targeting to membrane;R-MMU-…	WP163 Cytoplasmic ribosomal proteins	PF01015:Ribosomal S3Ae family	Cytoplasm;Endoplasmic reticulum;Ribosome;Nucleolus	-	-
P67984	Rpl22	Large ribosomal subunit protein eL22	19934	Large ribosomal subunit protein eL22 OS=Mus musculus OX=10090 GN=Rpl22 PE=1 SV=2	P67984	33	6	6	128	9.7414	14758.9	P67984	RL22_MOUSE	Rpl22	Large ribosomal subunit protein eL22	1.00947e+06	1.34887e+06	941752	1.2876e+06	1.4321e+06	1.46953e+06	0.0975832	0.787755	-0.344181	1.10003e+06	218145	125946	19.8308	1.39641e+06	96072.1	55467.3	6.87993	down	0.508701	1.01063	GO:0002181|cytoplasmic translation;GO:0003723|RNA binding;GO:0003735|structural constituent of ribosome;GO:0005634|nucleus;GO:0005737|cytoplasm;GO:0005829|cytosol;GO:0005840|ribosome;GO:0008201|heparin binding;GO:0022625|cytosolic large ribosomal subunit;GO:0022626|cytosolic ribosome;GO:0042802|identical protein binding;GO:0045202|synapse;GO:0046632|alpha-beta T cell differentiation;GO:0098793|pr…	GO:0002181|cytoplasmic translation;GO:0046632|alpha-beta T cell differentiation;GO:0140236|translation at presynapse;GO:0140242|translation at postsynapse	GO:0005634|nucleus;GO:0005737|cytoplasm;GO:0005829|cytosol;GO:0005840|ribosome;GO:0022625|cytosolic large ribosomal subunit;GO:0022626|cytosolic ribosome;GO:0045202|synapse;GO:0098793|presynapse;GO:0098794|postsynapse;GO:0098978|glutamatergic synapse;GO:1990904|ribonucleoprotein complex	GO:0003723|RNA binding;GO:0003735|structural constituent of ribosome;GO:0008201|heparin binding;GO:0042802|identical protein binding	mmu05171 Coronavirus disease - COVID-19;mmu03010 Ribosome	R-MMU-72766 Translation;R-MMU-72613 Eukaryotic Translation Initiation;R-MMU-72737 Cap-dependent Translation Initiation;R-MMU-72706 GTP hydrolysis and joining of the 60S ribosomal subunit;R-MMU-156827 L13a-mediated translational silencing of Ceruloplasmin expression;R-MMU-72689 Formation of a pool of free 40S subunits;R-MMU-1799339 SRP-dependent cotranslational protein targeting to membrane;R-MMU-…	WP163 Cytoplasmic ribosomal proteins;WP310 mRNA processing	PF01776:Ribosomal L22e protein family	Cytoplasm;Ribosome	-	-
P19253	Rpl13a	Large ribosomal subunit protein uL13	22121	Large ribosomal subunit protein uL13 OS=Mus musculus OX=10090 GN=Rpl13a PE=1 SV=4	P19253	42	2	13	203	11.645	23464.2	P19253;A0A1B0GS68;A0A1B0GSQ6;A0A1B0GTA1;A0A1B0GQW6;A0A1B0GSF0	RL13A_MOUSE	Rpl13a	Large ribosomal subunit protein uL13	1.01525e+06	926075	877231	979077	1.65649e+06	1.58548e+06	0.0993671	0.667739	-0.582644	939517	69982.2	40404.2	7.44874	1.40701e+06	372300	214948	26.4603	down	0.508701	1.00276	GO:0002181|cytoplasmic translation;GO:0003729|mRNA binding;GO:0003735|structural constituent of ribosome;GO:0005737|cytoplasm;GO:0005829|cytosol;GO:0005840|ribosome;GO:0017148|negative regulation of translation;GO:0022625|cytosolic large ribosomal subunit;GO:0022626|cytosolic ribosome;GO:0032496|response to lipopolysaccharide;GO:0042592|homeostatic process;GO:0045202|synapse;GO:0048246|macrophage…	GO:0002181|cytoplasmic translation;GO:0017148|negative regulation of translation;GO:0032496|response to lipopolysaccharide;GO:0042592|homeostatic process;GO:0048246|macrophage chemotaxis;GO:0060425|lung morphogenesis;GO:0071346|cellular response to type II interferon;GO:0140236|translation at presynapse;GO:0140242|translation at postsynapse;GO:1901194|negative regulation of formation of translati…	GO:0005737|cytoplasm;GO:0005829|cytosol;GO:0005840|ribosome;GO:0022625|cytosolic large ribosomal subunit;GO:0022626|cytosolic ribosome;GO:0045202|synapse;GO:0097452|GAIT complex;GO:0098793|presynapse;GO:0098794|postsynapse;GO:1990904|ribonucleoprotein complex	GO:0003729|mRNA binding;GO:0003735|structural constituent of ribosome	mmu05171 Coronavirus disease - COVID-19;mmu03010 Ribosome	R-MMU-72766 Translation;R-MMU-72613 Eukaryotic Translation Initiation;R-MMU-72737 Cap-dependent Translation Initiation;R-MMU-72706 GTP hydrolysis and joining of the 60S ribosomal subunit;R-MMU-156827 L13a-mediated translational silencing of Ceruloplasmin expression;R-MMU-72689 Formation of a pool of free 40S subunits;R-MMU-1799339 SRP-dependent cotranslational protein targeting to membrane;R-MMU-…	WP163 Cytoplasmic ribosomal proteins	PF00572:Ribosomal protein L13	Cytoplasm;Ribosome	-	-
P12970	Rpl7a	Large ribosomal subunit protein eL8	27176	Large ribosomal subunit protein eL8 OS=Mus musculus OX=10090 GN=Rpl7a PE=1 SV=2	P12970	51	22	22	266	11.2715	29976.6	P12970	RL7A_MOUSE	Rpl7a	Large ribosomal subunit protein eL8	1.15088e+06	1.05161e+06	878340	1.08461e+06	1.82273e+06	1.81637e+06	0.100678	0.652206	-0.6166	1.02694e+06	137936	79637.6	13.4317	1.57457e+06	424327	244986	26.9488	down	0.508701	0.997066	GO:0000470|maturation of LSU-rRNA;GO:0002181|cytoplasmic translation;GO:0003723|RNA binding;GO:0003735|structural constituent of ribosome;GO:0005515|protein binding;GO:0005730|nucleolus;GO:0005737|cytoplasm;GO:0005829|cytosol;GO:0005840|ribosome;GO:0016020|membrane;GO:0022625|cytosolic large ribosomal subunit;GO:0022626|cytosolic ribosome;GO:0042254|ribosome biogenesis;GO:0045202|synapse;GO:00987…	GO:0000470|maturation of LSU-rRNA;GO:0002181|cytoplasmic translation;GO:0042254|ribosome biogenesis;GO:0140236|translation at presynapse;GO:0140242|translation at postsynapse	GO:0005730|nucleolus;GO:0005737|cytoplasm;GO:0005829|cytosol;GO:0005840|ribosome;GO:0016020|membrane;GO:0022625|cytosolic large ribosomal subunit;GO:0022626|cytosolic ribosome;GO:0045202|synapse;GO:0098793|presynapse;GO:0098794|postsynapse	GO:0003723|RNA binding;GO:0003735|structural constituent of ribosome;GO:0005515|protein binding	mmu05171 Coronavirus disease - COVID-19;mmu03010 Ribosome	R-MMU-72766 Translation;R-MMU-72613 Eukaryotic Translation Initiation;R-MMU-72737 Cap-dependent Translation Initiation;R-MMU-72706 GTP hydrolysis and joining of the 60S ribosomal subunit;R-MMU-156827 L13a-mediated translational silencing of Ceruloplasmin expression;R-MMU-72689 Formation of a pool of free 40S subunits;R-MMU-1799339 SRP-dependent cotranslational protein targeting to membrane;R-MMU-…	WP163 Cytoplasmic ribosomal proteins	PF01248:Ribosomal protein L7Ae/L30e/S12e/Gadd45 family	Cytoplasm;Membrane;Ribosome;Nucleolus	-	-
Q91X72	Hpx	Hemopexin	15458	Hemopexin OS=Mus musculus OX=10090 GN=Hpx PE=1 SV=2	Q91X72	57	39	39	460	7.7678	51317.8	Q91X72;A0A1B0GS57	HEMO_MOUSE	Hpx	Hemopexin	5.1959e+06	3.76172e+06	1.50868e+07	3.74369e+06	1.94031e+06	2.51347e+06	0.21616	2.93315	1.55245	8.01481e+06	6.16636e+06	3.56015e+06	76.9371	2.73249e+06	921423	531984	33.721	up	0.566771	0.665225	GO:0002639|positive regulation of immunoglobulin production;GO:0002925|positive regulation of humoral immune response mediated by circulating immunoglobulin;GO:0005615|extracellular space;GO:0006879|intracellular iron ion homeostasis;GO:0007260|tyrosine phosphorylation of STAT protein;GO:0015232|heme transmembrane transporter activity;GO:0015886|heme transport;GO:0020027|hemoglobin metabolic proc…	GO:0002639|positive regulation of immunoglobulin production;GO:0002925|positive regulation of humoral immune response mediated by circulating immunoglobulin;GO:0006879|intracellular iron ion homeostasis;GO:0007260|tyrosine phosphorylation of STAT protein;GO:0015886|heme transport;GO:0020027|hemoglobin metabolic process;GO:0042168|heme metabolic process;GO:0042531|positive regulation of tyrosine p…	GO:0005615|extracellular space	GO:0015232|heme transmembrane transporter activity;GO:0020037|heme binding;GO:0046872|metal ion binding	-	R-MMU-2173782 Binding and Uptake of Ligands by Scavenger Receptors;R-MMU-2168880 Scavenging of heme from plasma	-	PF00045:Hemopexin	Extracellular region	-	-
P19536	Cox5b	Cytochrome c oxidase subunit 5B, mitochondrial	12859	Cytochrome c oxidase subunit 5B, mitochondrial OS=Mus musculus OX=10090 GN=Cox5b PE=1 SV=1	P19536	25	0	7	128	8.3654	13812.9	P19536;Q9D881	COX5B_MOUSE	Cox5b	Cytochrome c oxidase subunit 5B, mitochondrial	373726	455885	384561	424856	818508	861188	0.103512	0.576926	-0.793541	404724	44636.5	25770.9	11.0289	701517	240544	138878	34.2891	down	0.508701	0.985008	GO:0005739|mitochondrion;GO:0005743|mitochondrial inner membrane;GO:0006123|mitochondrial electron transport, cytochrome c to oxygen;GO:0031966|mitochondrial membrane;GO:0043209|myelin sheath;GO:0045277|respiratory chain complex IV;GO:0046872|metal ion binding	GO:0006123|mitochondrial electron transport, cytochrome c to oxygen	GO:0005739|mitochondrion;GO:0005743|mitochondrial inner membrane;GO:0031966|mitochondrial membrane;GO:0043209|myelin sheath;GO:0045277|respiratory chain complex IV	GO:0046872|metal ion binding	mmu01100 Metabolic pathways;mmu05014 Amyotrophic lateral sclerosis;mmu05020 Prion disease;mmu05022 Pathways of neurodegeneration - multiple diseases;mmu05208 Chemical carcinogenesis - reactive oxygen species;mmu05016 Huntington disease;mmu05012 Parkinson disease;mmu05010 Alzheimer disease;mmu05415 Diabetic cardiomyopathy;mmu00190 Oxidative phosphorylation;mmu04714 Thermogenesis;mmu04932 Non-alcoh…	-	WP295 Electron transport chain	PF01215:Cytochrome c oxidase subunit Vb	Cytoplasm;Mitochondrion;Membrane	-	-
Q9QZ49	Ubxn8	UBX domain-containing protein 8	108159	UBX domain-containing protein 8 OS=Mus musculus OX=10090 GN=Ubxn8 PE=1 SV=1	Q9QZ49	3	2	2	277	8.4653	31555.2	Q9QZ49;Q3TTF2	UBXN8_MOUSE	Ubxn8	UBX domain-containing protein 8	3.79134e+06	4.76397e+06	3.33183e+06	3.47025e+06	2.04759e+06	2.47494e+06	0.0951589	1.48724	0.572633	3.96238e+06	731233	422178	18.4544	2.66426e+06	729977	421452	27.3989	up	0.508701	1.02155	GO:0005634|nucleus;GO:0005654|nucleoplasm;GO:0005730|nucleolus;GO:0005783|endoplasmic reticulum;GO:0005789|endoplasmic reticulum membrane;GO:0036503|ERAD pathway;GO:0043130|ubiquitin binding	GO:0036503|ERAD pathway	GO:0005634|nucleus;GO:0005654|nucleoplasm;GO:0005730|nucleolus;GO:0005783|endoplasmic reticulum;GO:0005789|endoplasmic reticulum membrane	GO:0043130|ubiquitin binding	mmu04141 Protein processing in endoplasmic reticulum	-	-	PF00789:UBX domain	Cytoplasm;Membrane;Endoplasmic reticulum;Nucleolus	-	-
Q64285	Cel	Bile salt-activated lipase	12613	Bile salt-activated lipase OS=Mus musculus OX=10090 GN=Cel PE=1 SV=1	Q64285	44	50	50	599	6.2392	65813	Q64285	CEL_MOUSE	Cel	Bile salt-activated lipase	3.84926e+06	4.78108e+06	6.03363e+06	3.32134e+06	1.90772e+06	2.64419e+06	0.0397138	1.86251	0.897245	4.88799e+06	1.0961e+06	632836	22.4244	2.62442e+06	707019	408198	26.9401	up	0.503259	1.40106	GO:0004622|lysophospholipase activity;GO:0004771|sterol ester esterase activity;GO:0004806|triacylglycerol lipase activity;GO:0005576|extracellular region;GO:0005615|extracellular space;GO:0005737|cytoplasm;GO:0008126|acetylesterase activity;GO:0030157|pancreatic juice secretion;GO:0030299|intestinal cholesterol absorption;GO:0032991|protein-containing complex;GO:0042588|zymogen granule;GO:004320…	GO:0030157|pancreatic juice secretion;GO:0030299|intestinal cholesterol absorption;GO:0046514|ceramide catabolic process	GO:0005576|extracellular region;GO:0005615|extracellular space;GO:0005737|cytoplasm;GO:0032991|protein-containing complex;GO:0042588|zymogen granule	GO:0004622|lysophospholipase activity;GO:0004771|sterol ester esterase activity;GO:0004806|triacylglycerol lipase activity;GO:0008126|acetylesterase activity;GO:0043208|glycosphingolipid binding;GO:0044877|protein-containing complex binding;GO:0050253|retinyl-palmitate esterase activity	mmu01100 Metabolic pathways;mmu00100 Steroid biosynthesis;mmu00561 Glycerolipid metabolism;mmu04975 Fat digestion and absorption;mmu04972 Pancreatic secretion	R-MMU-8963743 Digestion and absorption;R-MMU-8935690 Digestion	-	PF00135:Carboxylesterase family	Cytoplasm;Extracellular region	-	-
P10126	Eef1a1	Elongation factor 1-alpha 1	13627	Elongation factor 1-alpha 1 OS=Mus musculus OX=10090 GN=Eef1a1 PE=1 SV=3	P10126	47	19	40	462	9.4901	50113.8	P10126;D3YZ68;D3Z3I8	EF1A1_MOUSE	Eef1a1	Elongation factor 1-alpha 1	6.65928e+06	6.90552e+06	6.52585e+06	7.1405e+06	8.51793e+06	7.27328e+06	0.104529	0.876108	-0.190819	6.69689e+06	192607	111202	2.87607	7.6439e+06	759835	438691	9.9404	down	0.508701	0.980764	GO:0000049|tRNA binding;GO:0003729|mRNA binding;GO:0003746|translation elongation factor activity;GO:0003924|GTPase activity;GO:0005515|protein binding;GO:0005516|calmodulin binding;GO:0005525|GTP binding;GO:0005634|nucleus;GO:0005730|nucleolus;GO:0005737|cytoplasm;GO:0005829|cytosol;GO:0005840|ribosome;GO:0005886|plasma membrane;GO:0006412|translation;GO:0006414|translational elongation;GO:00199…	GO:0006412|translation;GO:0006414|translational elongation;GO:0044829|positive regulation by host of viral genome replication;GO:0071364|cellular response to epidermal growth factor stimulus	GO:0005634|nucleus;GO:0005730|nucleolus;GO:0005737|cytoplasm;GO:0005829|cytosol;GO:0005840|ribosome;GO:0005886|plasma membrane;GO:0022626|cytosolic ribosome;GO:0030864|cortical actin cytoskeleton;GO:0032587|ruffle membrane;GO:0043209|myelin sheath	GO:0000049|tRNA binding;GO:0003729|mRNA binding;GO:0003746|translation elongation factor activity;GO:0003924|GTPase activity;GO:0005515|protein binding;GO:0005516|calmodulin binding;GO:0005525|GTP binding;GO:0019900|kinase binding;GO:0019901|protein kinase binding;GO:0042802|identical protein binding;GO:0060090|molecular adaptor activity;GO:1901363|heterocyclic compound binding	mmu03013 Nucleocytoplasmic transport;mmu05134 Legionellosis;mmu05140 Leishmaniasis	R-MMU-72766 Translation;R-MMU-3371556 Cellular response to heat stress;R-MMU-8876725 Protein methylation	WP307 Translation factors;WP572 EGFR1 signaling pathway	PF00009:Elongation factor Tu GTP binding domain;PF03144:Elongation factor Tu domain 2;PF03143:Elongation factor Tu C-terminal domain	Cytoplasm;Membrane;Ribosome;Nucleolus	-	-
Q00519	Xdh	Xanthine dehydrogenase/oxidase	22436	Xanthine dehydrogenase/oxidase OS=Mus musculus OX=10090 GN=Xdh PE=1 SV=5	Q00519	33	67	67	1335	7.552	146562	Q00519	XDH_MOUSE	Xdh	Xanthine dehydrogenase/oxidase	3.42916e+06	2.9096e+06	2.93437e+06	2.63224e+06	2.61108e+06	2.3774e+06	0.042742	1.21683	0.283127	3.09104e+06	293077	169208	9.4815	2.54024e+06	141424	81651.1	5.56734	up	0.508701	1.36915	GO:0000255|allantoin metabolic process;GO:0001933|negative regulation of protein phosphorylation;GO:0001937|negative regulation of endothelial cell proliferation;GO:0004854|xanthine dehydrogenase activity;GO:0004855|xanthine oxidase activity;GO:0005506|iron ion binding;GO:0005515|protein binding;GO:0005576|extracellular region;GO:0005615|extracellular space;GO:0005777|peroxisome;GO:0005829|cytoso…	GO:0000255|allantoin metabolic process;GO:0001933|negative regulation of protein phosphorylation;GO:0001937|negative regulation of endothelial cell proliferation;GO:0006147|guanine catabolic process;GO:0006148|inosine catabolic process;GO:0006149|deoxyinosine catabolic process;GO:0006154|adenosine catabolic process;GO:0006157|deoxyadenosine catabolic process;GO:0006161|deoxyguanosine catabolic pr…	GO:0005576|extracellular region;GO:0005615|extracellular space;GO:0005777|peroxisome;GO:0005829|cytosol;GO:0016529|sarcoplasmic reticulum	GO:0004854|xanthine dehydrogenase activity;GO:0004855|xanthine oxidase activity;GO:0005506|iron ion binding;GO:0005515|protein binding;GO:0016491|oxidoreductase activity;GO:0030151|molybdenum ion binding;GO:0042802|identical protein binding;GO:0042803|protein homodimerization activity;GO:0043546|molybdopterin cofactor binding;GO:0050421|nitrite reductase (NO-forming) activity;GO:0050660|flavin ad…	mmu01100 Metabolic pathways;mmu01232 Nucleotide metabolism;mmu00983 Drug metabolism - other enzymes;mmu04146 Peroxisome;mmu00230 Purine metabolism	R-MMU-15869 Metabolism of nucleotides;R-MMU-9748787 Azathioprine ADME;R-MMU-74259 Purine catabolism;R-MMU-8956319 Nucleotide catabolism;R-MMU-9748784 Drug ADME	WP1273 Folic acid network;WP1272 Selenium micronutrient network;WP2185 Purine metabolism	PF00111:2Fe-2S iron-sulfur cluster binding domain;PF00941:FAD binding domain in molybdopterin dehydrogenase;PF01315:Aldehyde oxidase and xanthine dehydrogenase, a/b hammerhead domain;PF01799:[2Fe-2S] binding domain;PF02738:Molybdopterin cofactor-binding domain;PF03450:CO dehydrogenase flavoprotein C-terminal domain;PF20256:Molybdopterin cofactor-binding domain	Cytoplasm;Endoplasmic reticulum;Extracellular region;Peroxisome	-	-
Q6ZWV3	Rpl10	Large ribosomal subunit protein uL16	110954	Large ribosomal subunit protein uL16 OS=Mus musculus OX=10090 GN=Rpl10 PE=1 SV=3	Q6ZWV3	37	5	16	214	10.745	24603.9	P86048;Q6ZWV3;I7HLV2	RL10_MOUSE	Rpl10	Large ribosomal subunit protein uL16	885088	802712	703355	822878	1.33852e+06	1.28186e+06	0.110333	0.694445	-0.526068	797052	90998.6	52538.1	11.4169	1.14775e+06	282773	163259	24.6371	down	0.508701	0.957294	GO:0000122|negative regulation of transcription by RNA polymerase II;GO:0003735|structural constituent of ribosome;GO:0005634|nucleus;GO:0005737|cytoplasm;GO:0005783|endoplasmic reticulum;GO:0005790|smooth endoplasmic reticulum;GO:0005829|cytosol;GO:0005840|ribosome;GO:0006412|translation;GO:0006417|regulation of translation;GO:0022625|cytosolic large ribosomal subunit;GO:0022626|cytosolic riboso…	GO:0000122|negative regulation of transcription by RNA polymerase II;GO:0006412|translation;GO:0006417|regulation of translation;GO:0043066|negative regulation of apoptotic process;GO:0140236|translation at presynapse;GO:0140242|translation at postsynapse;GO:1990403|embryonic brain development	GO:0005634|nucleus;GO:0005737|cytoplasm;GO:0005783|endoplasmic reticulum;GO:0005790|smooth endoplasmic reticulum;GO:0005829|cytosol;GO:0005840|ribosome;GO:0022625|cytosolic large ribosomal subunit;GO:0022626|cytosolic ribosome;GO:0032991|protein-containing complex;GO:0045202|synapse;GO:0098793|presynapse;GO:0098794|postsynapse	GO:0003735|structural constituent of ribosome;GO:0045182|translation regulator activity	mmu05171 Coronavirus disease - COVID-19;mmu03010 Ribosome	R-MMU-72766 Translation;R-MMU-72613 Eukaryotic Translation Initiation;R-MMU-72737 Cap-dependent Translation Initiation;R-MMU-72706 GTP hydrolysis and joining of the 60S ribosomal subunit;R-MMU-156827 L13a-mediated translational silencing of Ceruloplasmin expression;R-MMU-72689 Formation of a pool of free 40S subunits;R-MMU-1799339 SRP-dependent cotranslational protein targeting to membrane;R-MMU-…	WP163 Cytoplasmic ribosomal proteins	PF00252:Ribosomal protein L16p/L10e	Cytoplasm;Endoplasmic reticulum;Ribosome	-	-
P21614	Gc	Vitamin D-binding protein	14473	Vitamin D-binding protein OS=Mus musculus OX=10090 GN=Gc PE=1 SV=2	P21614	25	21	21	476	5.1862	53600.3	P21614;A0A0G2JGM6	VTDB_MOUSE	Gc	Vitamin D-binding protein	3.23329e+06	3.0785e+06	3.76223e+06	3.47203e+06	2.13362e+06	1.77286e+06	0.181876	1.36532	0.449238	3.35801e+06	358520	206991	10.6766	2.4595e+06	895238	516866	36.3992	up	0.542792	0.740225	GO:0003779|actin binding;GO:0005499|vitamin D binding;GO:0005615|extracellular space;GO:0005737|cytoplasm;GO:0030424|axon;GO:0035461|vitamin transmembrane transport;GO:0042359|vitamin D metabolic process;GO:0048471|perinuclear region of cytoplasm;GO:0090482|vitamin transmembrane transporter activity;GO:1902118|calcidiol binding	GO:0035461|vitamin transmembrane transport;GO:0042359|vitamin D metabolic process	GO:0005615|extracellular space;GO:0005737|cytoplasm;GO:0030424|axon;GO:0048471|perinuclear region of cytoplasm	GO:0003779|actin binding;GO:0005499|vitamin D binding;GO:0090482|vitamin transmembrane transporter activity;GO:1902118|calcidiol binding	-	R-MMU-8957322 Metabolism of steroids	-	PF00273:Serum albumin family;PF09164:Vitamin D binding protein, domain III	Cytoplasm;Extracellular region	-	-
P62754	Rps6	Small ribosomal subunit protein eS6	20104	Small ribosomal subunit protein eS6 OS=Mus musculus OX=10090 GN=Rps6 PE=1 SV=1	P62754	33	14	14	249	11.5152	28680.6	P62754	RS6_MOUSE	Rps6	Small ribosomal subunit protein eS6	1.06519e+06	1.34658e+06	1.06405e+06	1.25024e+06	2.42629e+06	1.95685e+06	0.112358	0.617005	-0.696645	1.15861e+06	162789	93986	14.0504	1.87779e+06	591998	341790	31.5263	down	0.508701	0.949394	GO:0000028|ribosomal small subunit assembly;GO:0000082|G1/S transition of mitotic cell cycle;GO:0000278|mitotic cell cycle;GO:0001890|placenta development;GO:0002181|cytoplasmic translation;GO:0002309|T cell proliferation involved in immune response;GO:0003729|mRNA binding;GO:0003735|structural constituent of ribosome;GO:0005515|protein binding;GO:0005634|nucleus;GO:0005730|nucleolus;GO:0005737|c…	GO:0000028|ribosomal small subunit assembly;GO:0000082|G1/S transition of mitotic cell cycle;GO:0000278|mitotic cell cycle;GO:0001890|placenta development;GO:0002181|cytoplasmic translation;GO:0002309|T cell proliferation involved in immune response;GO:0006364|rRNA processing;GO:0006924|activation-induced cell death of T cells;GO:0007093|mitotic cell cycle checkpoint signaling;GO:0007369|gastrula…	GO:0005634|nucleus;GO:0005730|nucleolus;GO:0005737|cytoplasm;GO:0005783|endoplasmic reticulum;GO:0005829|cytosol;GO:0005840|ribosome;GO:0015935|small ribosomal subunit;GO:0022626|cytosolic ribosome;GO:0022627|cytosolic small ribosomal subunit;GO:0030425|dendrite;GO:0032040|small-subunit processome;GO:0036464|cytoplasmic ribonucleoprotein granule;GO:0044297|cell body;GO:0048471|perinuclear region …	GO:0003729|mRNA binding;GO:0003735|structural constituent of ribosome;GO:0005515|protein binding;GO:0019901|protein kinase binding	mmu04714 Thermogenesis;mmu05171 Coronavirus disease - COVID-19;mmu03010 Ribosome;mmu04910 Insulin signaling pathway;mmu05205 Proteoglycans in cancer;mmu04066 HIF-1 signaling pathway;mmu01521 EGFR tyrosine kinase inhibitor resistance;mmu04150 mTOR signaling pathway;mmu04151 PI3K-Akt signaling pathway;mmu04371 Apelin signaling pathway	R-MMU-72766 Translation;R-MMU-72613 Eukaryotic Translation Initiation;R-MMU-72737 Cap-dependent Translation Initiation;R-MMU-72706 GTP hydrolysis and joining of the 60S ribosomal subunit;R-MMU-156827 L13a-mediated translational silencing of Ceruloplasmin expression;R-MMU-72689 Formation of a pool of free 40S subunits;R-MMU-1799339 SRP-dependent cotranslational protein targeting to membrane;R-MMU-…	WP163 Cytoplasmic ribosomal proteins;WP310 mRNA processing;WP2841 Focal adhesion: PI3K-Akt-mTOR signaling pathway	PF01092:Ribosomal protein S6e	Cytoplasm;Endoplasmic reticulum;Ribosome;Nucleolus	-	-
Q9D1R9	Rpl34	Large ribosomal subunit protein eL34	68436	Large ribosomal subunit protein eL34 OS=Mus musculus OX=10090 GN=Rpl34 PE=1 SV=2	Q9D1R9	22	5	5	117	12.0124	13292.9	Q9D1R9;A0A0G2JEY6;A0A0G2JGY8	RL34_MOUSE	Rpl34	Large ribosomal subunit protein eL34	618730	611658	500165	590096	1.05832e+06	1.04488e+06	0.113059	0.64254	-0.638141	576851	66506.4	38397.5	11.5292	897766	266534	153884	29.6886	down	0.508701	0.946695	GO:0002181|cytoplasmic translation;GO:0003735|structural constituent of ribosome;GO:0005730|nucleolus;GO:0005737|cytoplasm;GO:0005739|mitochondrion;GO:0005783|endoplasmic reticulum;GO:0005829|cytosol;GO:0005840|ribosome;GO:0022625|cytosolic large ribosomal subunit;GO:0022626|cytosolic ribosome;GO:0045202|synapse;GO:0098793|presynapse;GO:0098794|postsynapse;GO:0140236|translation at presynapse;GO:…	GO:0002181|cytoplasmic translation;GO:0140236|translation at presynapse;GO:0140242|translation at postsynapse	GO:0005730|nucleolus;GO:0005737|cytoplasm;GO:0005739|mitochondrion;GO:0005783|endoplasmic reticulum;GO:0005829|cytosol;GO:0005840|ribosome;GO:0022625|cytosolic large ribosomal subunit;GO:0022626|cytosolic ribosome;GO:0045202|synapse;GO:0098793|presynapse;GO:0098794|postsynapse	GO:0003735|structural constituent of ribosome	mmu05171 Coronavirus disease - COVID-19;mmu03010 Ribosome	R-MMU-72766 Translation;R-MMU-72613 Eukaryotic Translation Initiation;R-MMU-72737 Cap-dependent Translation Initiation;R-MMU-72706 GTP hydrolysis and joining of the 60S ribosomal subunit;R-MMU-156827 L13a-mediated translational silencing of Ceruloplasmin expression;R-MMU-72689 Formation of a pool of free 40S subunits;R-MMU-1799339 SRP-dependent cotranslational protein targeting to membrane;R-MMU-…	WP163 Cytoplasmic ribosomal proteins	PF01199:Ribosomal protein L34e	Cytoplasm;Mitochondrion;Endoplasmic reticulum;Ribosome;Nucleolus	-	-
P07759	Serpina3k	Serine protease inhibitor A3K	20714	Serine protease inhibitor A3K OS=Mus musculus OX=10090 GN=Serpina3k PE=1 SV=2	P07759	41	12	26	418	4.8009	46879.9	P07759;A0A0R4J0I1	SPA3K_MOUSE	Serpina3k	Serine protease inhibitor A3K	2.78603e+06	3.5222e+06	3.52215e+06	3.24499e+06	1.91866e+06	1.8783e+06	0.143447	1.39598	0.481274	3.27679e+06	425016	245383	12.9705	2.34731e+06	777669	448987	33.1302	up	0.516082	0.843309	GO:0004867|serine-type endopeptidase inhibitor activity;GO:0005515|protein binding;GO:0005615|extracellular space;GO:0010466|negative regulation of peptidase activity;GO:0010951|negative regulation of endopeptidase activity;GO:0034097|response to cytokine;GO:0043434|response to peptide hormone;GO:0062023|collagen-containing extracellular matrix	GO:0010466|negative regulation of peptidase activity;GO:0010951|negative regulation of endopeptidase activity;GO:0034097|response to cytokine;GO:0043434|response to peptide hormone	GO:0005615|extracellular space;GO:0062023|collagen-containing extracellular matrix	GO:0004867|serine-type endopeptidase inhibitor activity;GO:0005515|protein binding	-	-	-	PF00079:Serpin (serine protease inhibitor)	Extracellular region	-	-
P35979	Rpl12	Large ribosomal subunit protein uL11	269261	Large ribosomal subunit protein uL11 OS=Mus musculus OX=10090 GN=Rpl12 PE=1 SV=2	P35979	47	8	8	165	10.1074	17804.6	P35979	RL12_MOUSE	Rpl12	Large ribosomal subunit protein uL11	1.07831e+06	1.26839e+06	1.41262e+06	1.29683e+06	2.01883e+06	1.96361e+06	0.114106	0.712092	-0.489864	1.25311e+06	167678	96809	13.381	1.75976e+06	401857	232012	22.836	down	0.508701	0.942691	GO:0002181|cytoplasmic translation;GO:0003723|RNA binding;GO:0003735|structural constituent of ribosome;GO:0005515|protein binding;GO:0005634|nucleus;GO:0005730|nucleolus;GO:0005737|cytoplasm;GO:0005829|cytosol;GO:0005840|ribosome;GO:0006412|translation;GO:0014069|postsynaptic density;GO:0022625|cytosolic large ribosomal subunit;GO:0022626|cytosolic ribosome;GO:0045202|synapse;GO:0070180|large ri…	GO:0002181|cytoplasmic translation;GO:0006412|translation;GO:0140236|translation at presynapse;GO:0140242|translation at postsynapse	GO:0005634|nucleus;GO:0005730|nucleolus;GO:0005737|cytoplasm;GO:0005829|cytosol;GO:0005840|ribosome;GO:0014069|postsynaptic density;GO:0022625|cytosolic large ribosomal subunit;GO:0022626|cytosolic ribosome;GO:0045202|synapse;GO:0098793|presynapse;GO:0098794|postsynapse	GO:0003723|RNA binding;GO:0003735|structural constituent of ribosome;GO:0005515|protein binding;GO:0070180|large ribosomal subunit rRNA binding	mmu05171 Coronavirus disease - COVID-19;mmu03010 Ribosome	R-MMU-72766 Translation;R-MMU-72613 Eukaryotic Translation Initiation;R-MMU-72737 Cap-dependent Translation Initiation;R-MMU-72706 GTP hydrolysis and joining of the 60S ribosomal subunit;R-MMU-156827 L13a-mediated translational silencing of Ceruloplasmin expression;R-MMU-72689 Formation of a pool of free 40S subunits;R-MMU-1799339 SRP-dependent cotranslational protein targeting to membrane;R-MMU-…	WP163 Cytoplasmic ribosomal proteins;WP310 mRNA processing	PF00298:Ribosomal protein L11, RNA binding domain;PF03946:Ribosomal protein L11, N-terminal domain	Cytoplasm;Ribosome;Nucleolus	-	-
P23953	Ces1c	Carboxylesterase 1C	13884	Carboxylesterase 1C OS=Mus musculus OX=10090 GN=Ces1c PE=1 SV=4	P23953	41	20	32	554	4.7149	61055.8	P23953;A0A1D5RM42	EST1C_MOUSE	Ces1c	Carboxylesterase 1C	2.92962e+06	3.55264e+06	4.13658e+06	3.31848e+06	1.51809e+06	1.59665e+06	0.110617	1.65063	0.723013	3.53961e+06	603586	348481	17.0523	2.14441e+06	1.01753e+06	587474	47.4506	up	0.508701	0.956179	GO:0004771|sterol ester esterase activity;GO:0005615|extracellular space;GO:0005737|cytoplasm;GO:0005783|endoplasmic reticulum;GO:0005788|endoplasmic reticulum lumen;GO:0005811|lipid droplet;GO:0006695|cholesterol biosynthetic process;GO:0008203|cholesterol metabolic process;GO:0009617|response to bacterium;GO:0010875|positive regulation of cholesterol efflux;GO:0010887|negative regulation of cho…	GO:0006695|cholesterol biosynthetic process;GO:0008203|cholesterol metabolic process;GO:0009617|response to bacterium;GO:0010875|positive regulation of cholesterol efflux;GO:0010887|negative regulation of cholesterol storage;GO:0016042|lipid catabolic process;GO:0030855|epithelial cell differentiation;GO:0042632|cholesterol homeostasis;GO:0043691|reverse cholesterol transport;GO:0051791|medium-ch…	GO:0005615|extracellular space;GO:0005737|cytoplasm;GO:0005783|endoplasmic reticulum;GO:0005788|endoplasmic reticulum lumen;GO:0005811|lipid droplet	GO:0004771|sterol ester esterase activity;GO:0016788|hydrolase activity, acting on ester bonds;GO:0042803|protein homodimerization activity;GO:0052689|carboxylic ester hydrolase activity;GO:0106435|carboxylesterase activity	mmu00983 Drug metabolism - other enzymes	-	-	PF00135:Carboxylesterase family	Cytoplasm;Endoplasmic reticulum;Extracellular region	-	-
P07309	Ttr	Transthyretin	22139	Transthyretin OS=Mus musculus OX=10090 GN=Ttr PE=1 SV=1	P07309	67	13	13	147	6.0798	15775.9	P07309	TTHY_MOUSE	Ttr	Transthyretin	2.71676e+06	3.34076e+06	4.16839e+06	2.75448e+06	1.84484e+06	1.80021e+06	0.0712693	1.59792	0.676192	3.40864e+06	728190	420420	21.3631	2.13318e+06	538528	310919	25.2454	up	0.508701	1.1471	GO:0005179|hormone activity;GO:0005515|protein binding;GO:0005576|extracellular region;GO:0005615|extracellular space;GO:0006144|purine nucleobase metabolic process;GO:0007165|signal transduction;GO:0032991|protein-containing complex;GO:0042562|hormone binding;GO:0042802|identical protein binding;GO:0044877|protein-containing complex binding;GO:0070324|thyroid hormone binding	GO:0006144|purine nucleobase metabolic process;GO:0007165|signal transduction	GO:0005576|extracellular region;GO:0005615|extracellular space;GO:0032991|protein-containing complex	GO:0005179|hormone activity;GO:0005515|protein binding;GO:0042562|hormone binding;GO:0042802|identical protein binding;GO:0044877|protein-containing complex binding;GO:0070324|thyroid hormone binding	mmu04918 Thyroid hormone synthesis	R-MMU-196854 Metabolism of vitamins and cofactors;R-MMU-6806667 Metabolism of fat-soluble vitamins;R-MMU-975634 Retinoid metabolism and transport;R-MMU-2187338 Visual phototransduction;R-MMU-2453902 The canonical retinoid cycle in rods (twilight vision);R-MMU-9709957 Sensory Perception	-	PF00576:HIUase/Transthyretin family	Extracellular region	-	-
P35293	Rab18	Ras-related protein Rab-18	19330	Ras-related protein Rab-18 OS=Mus musculus OX=10090 GN=Rab18 PE=1 SV=2	P35293	58	16	16	206	4.9963	23035.2	P35293;A0A3Q4EI12;A0A452J8C1	RAB18_MOUSE	Rab18	Ras-related protein Rab-18	2.84695e+06	2.5772e+06	2.71806e+06	2.14346e+06	2.06782e+06	2.00432e+06	0.00184772	1.30996	0.389528	2.71407e+06	134919	77895.7	4.9711	2.07187e+06	69655.5	40215.6	3.36197	up	0.376024	2.73336	GO:0001654|eye development;GO:0003924|GTPase activity;GO:0005525|GTP binding;GO:0005789|endoplasmic reticulum membrane;GO:0005794|Golgi apparatus;GO:0005811|lipid droplet;GO:0006886|intracellular protein transport;GO:0007420|brain development;GO:0012505|endomembrane system;GO:0015031|protein transport;GO:0016324|apical plasma membrane;GO:0019003|GDP binding;GO:0034389|lipid droplet organization;G…	GO:0001654|eye development;GO:0006886|intracellular protein transport;GO:0007420|brain development;GO:0015031|protein transport;GO:0034389|lipid droplet organization;GO:0051170|import into nucleus;GO:0071786|endoplasmic reticulum tubular network organization	GO:0005789|endoplasmic reticulum membrane;GO:0005794|Golgi apparatus;GO:0005811|lipid droplet;GO:0012505|endomembrane system;GO:0016324|apical plasma membrane;GO:0045202|synapse;GO:0071782|endoplasmic reticulum tubular network	GO:0003924|GTPase activity;GO:0005525|GTP binding;GO:0019003|GDP binding	-	R-MMU-6811442 Intra-Golgi and retrograde Golgi-to-ER traffic;R-MMU-8856688 Golgi-to-ER retrograde transport;R-MMU-9007101 Rab regulation of trafficking;R-MMU-6811436 COPI-independent Golgi-to-ER retrograde traffic;R-MMU-8876198 RAB GEFs exchange GTP for GDP on RABs;R-MMU-8873719 RAB geranylgeranylation	-	PF00071:Ras family	Cytoplasm;Membrane;Endoplasmic reticulum;Golgi apparatus	-	-
P14206	Rpsa	Small ribosomal subunit protein uS2	16785	Small ribosomal subunit protein uS2 OS=Mus musculus OX=10090 GN=Rpsa PE=1 SV=4	P14206	49	21	21	295	4.5162	32838.1	P14206;A0A1L1SRW0	RSSA_MOUSE	Rpsa	Small ribosomal subunit protein uS2	1.20656e+06	1.42139e+06	983309	1.33129e+06	2.01706e+06	1.68132e+06	0.114465	0.717991	-0.477961	1.20376e+06	219055	126471	18.1976	1.67656e+06	342911	197980	20.4533	down	0.508701	0.941326	GO:0000028|ribosomal small subunit assembly;GO:0002181|cytoplasmic translation;GO:0003677|DNA binding;GO:0003735|structural constituent of ribosome;GO:0005055|laminin receptor activity;GO:0005515|protein binding;GO:0005604|basement membrane;GO:0005634|nucleus;GO:0005737|cytoplasm;GO:0005829|cytosol;GO:0005840|ribosome;GO:0005886|plasma membrane;GO:0007155|cell adhesion;GO:0015935|small ribosomal …	GO:0000028|ribosomal small subunit assembly;GO:0002181|cytoplasmic translation;GO:0007155|cell adhesion;GO:0098609|cell-cell adhesion;GO:0140374|antiviral innate immune response	GO:0005604|basement membrane;GO:0005634|nucleus;GO:0005737|cytoplasm;GO:0005829|cytosol;GO:0005840|ribosome;GO:0005886|plasma membrane;GO:0015935|small ribosomal subunit;GO:0016020|membrane;GO:0022626|cytosolic ribosome;GO:0022627|cytosolic small ribosomal subunit;GO:0043025|neuronal cell body;GO:0045202|synapse;GO:0062023|collagen-containing extracellular matrix;GO:0098794|postsynapse;GO:0098978…	GO:0003677|DNA binding;GO:0003735|structural constituent of ribosome;GO:0005055|laminin receptor activity;GO:0005515|protein binding;GO:0043022|ribosome binding;GO:0043236|laminin binding	mmu05171 Coronavirus disease - COVID-19;mmu03010 Ribosome	R-MMU-72766 Translation;R-MMU-72613 Eukaryotic Translation Initiation;R-MMU-72737 Cap-dependent Translation Initiation;R-MMU-72706 GTP hydrolysis and joining of the 60S ribosomal subunit;R-MMU-156827 L13a-mediated translational silencing of Ceruloplasmin expression;R-MMU-72689 Formation of a pool of free 40S subunits;R-MMU-1799339 SRP-dependent cotranslational protein targeting to membrane;R-MMU-…	WP163 Cytoplasmic ribosomal proteins;WP488 Alpha 6 beta 4 integrin signaling pathway	PF00318:Ribosomal protein S2;PF16122:40S ribosomal protein SA C-terminus	Cytoplasm;Membrane;Ribosome	-	-
P53026	Rpl10a	Large ribosomal subunit protein uL1	19896	Large ribosomal subunit protein uL1 OS=Mus musculus OX=10090 GN=Rpl10a PE=1 SV=3	P53026	47	25	25	217	10.6661	24916.4	P53026;A0A3B2WBL1;A0A3B2WDD2;Q5XJF6	RL10A_MOUSE	Rpl10a	Large ribosomal subunit protein uL1	2.24326e+06	2.40953e+06	1.92966e+06	2.33498e+06	3.13057e+06	2.74203e+06	0.114647	0.801997	-0.318331	2.19415e+06	243674	140685	11.1056	2.73586e+06	397835	229690	14.5415	down	0.508701	0.940638	GO:0002181|cytoplasmic translation;GO:0003723|RNA binding;GO:0003735|structural constituent of ribosome;GO:0005737|cytoplasm;GO:0005739|mitochondrion;GO:0005829|cytosol;GO:0005840|ribosome;GO:0006412|translation;GO:0014069|postsynaptic density;GO:0022625|cytosolic large ribosomal subunit;GO:0022626|cytosolic ribosome;GO:0045202|synapse;GO:0098793|presynapse;GO:0098794|postsynapse;GO:0140236|trans…	GO:0002181|cytoplasmic translation;GO:0006412|translation;GO:0140236|translation at presynapse;GO:0140242|translation at postsynapse	GO:0005737|cytoplasm;GO:0005739|mitochondrion;GO:0005829|cytosol;GO:0005840|ribosome;GO:0014069|postsynaptic density;GO:0022625|cytosolic large ribosomal subunit;GO:0022626|cytosolic ribosome;GO:0045202|synapse;GO:0098793|presynapse;GO:0098794|postsynapse	GO:0003723|RNA binding;GO:0003735|structural constituent of ribosome	mmu05171 Coronavirus disease - COVID-19;mmu03010 Ribosome	-	WP163 Cytoplasmic ribosomal proteins	PF00687:Ribosomal protein L1p/L10e family	Cytoplasm;Mitochondrion;Ribosome	-	-
P07758	Serpina1a	Alpha-1-antitrypsin 1-1	20700	Alpha-1-antitrypsin 1-1 OS=Mus musculus OX=10090 GN=Serpina1a PE=1 SV=4	P07758;Q00896	19	0	10	413	5.5273	46002.6	P07758;Q00896;A0A0R4J0X5;A0A0A0MQA3	A1AT1_MOUSE;A1AT3_MOUSE	Serpina1a;Serpina1c	Alpha-1-antitrypsin 1-1	3.10937e+06	2.81259e+06	4.61523e+06	3.07832e+06	1.6019e+06	1.46151e+06	0.126425	1.71567	0.778772	3.51239e+06	966540	558032	27.518	2.04724e+06	895691	517128	43.7511	up	0.508701	0.898166	GO:0002020|protease binding;GO:0004866|endopeptidase inhibitor activity;GO:0004867|serine-type endopeptidase inhibitor activity;GO:0005515|protein binding;GO:0005576|extracellular region;GO:0005615|extracellular space;GO:0005783|endoplasmic reticulum;GO:0005794|Golgi apparatus;GO:0006487|protein N-linked glycosylation;GO:0006953|acute-phase response;GO:0010288|response to lead ion;GO:0010466|nega…	GO:0006487|protein N-linked glycosylation;GO:0006953|acute-phase response;GO:0010288|response to lead ion;GO:0010466|negative regulation of peptidase activity;GO:0010951|negative regulation of endopeptidase activity;GO:0033986|response to methanol;GO:0034097|response to cytokine;GO:0043434|response to peptide hormone;GO:0046687|response to chromate	GO:0005576|extracellular region;GO:0005615|extracellular space;GO:0005783|endoplasmic reticulum;GO:0005794|Golgi apparatus;GO:0043231|intracellular membrane-bounded organelle;GO:0062023|collagen-containing extracellular matrix	GO:0002020|protease binding;GO:0004866|endopeptidase inhibitor activity;GO:0004867|serine-type endopeptidase inhibitor activity;GO:0005515|protein binding;GO:0042802|identical protein binding	mmu04610 Complement and coagulation cascades	-	-	PF00079:Serpin (serine protease inhibitor)	Cytoplasm;Endoplasmic reticulum;Golgi apparatus;Extracellular region	-	-
P47963	Rpl13	Large ribosomal subunit protein eL13	270106	Large ribosomal subunit protein eL13 OS=Mus musculus OX=10090 GN=Rpl13 PE=1 SV=3	P47963	55	24	24	211	12.0808	24305.5	P47963	RL13_MOUSE	Rpl13	Large ribosomal subunit protein eL13	1.58862e+06	1.64109e+06	1.31862e+06	1.54543e+06	2.81928e+06	2.94537e+06	0.114877	0.622199	-0.684551	1.51611e+06	173027	99897.1	11.4126	2.43669e+06	774425	447114	31.7818	down	0.508701	0.939766	GO:0001824|blastocyst development;GO:0002181|cytoplasmic translation;GO:0003723|RNA binding;GO:0003735|structural constituent of ribosome;GO:0005730|nucleolus;GO:0005737|cytoplasm;GO:0005783|endoplasmic reticulum;GO:0005829|cytosol;GO:0005840|ribosome;GO:0022625|cytosolic large ribosomal subunit;GO:0022626|cytosolic ribosome;GO:0045202|synapse;GO:0060348|bone development;GO:0098793|presynapse;GO:…	GO:0001824|blastocyst development;GO:0002181|cytoplasmic translation;GO:0060348|bone development;GO:0140236|translation at presynapse;GO:0140242|translation at postsynapse	GO:0005730|nucleolus;GO:0005737|cytoplasm;GO:0005783|endoplasmic reticulum;GO:0005829|cytosol;GO:0005840|ribosome;GO:0022625|cytosolic large ribosomal subunit;GO:0022626|cytosolic ribosome;GO:0045202|synapse;GO:0098793|presynapse;GO:0098794|postsynapse	GO:0003723|RNA binding;GO:0003735|structural constituent of ribosome	mmu05171 Coronavirus disease - COVID-19;mmu03010 Ribosome	R-MMU-72766 Translation;R-MMU-72613 Eukaryotic Translation Initiation;R-MMU-72737 Cap-dependent Translation Initiation;R-MMU-72706 GTP hydrolysis and joining of the 60S ribosomal subunit;R-MMU-156827 L13a-mediated translational silencing of Ceruloplasmin expression;R-MMU-72689 Formation of a pool of free 40S subunits;R-MMU-1799339 SRP-dependent cotranslational protein targeting to membrane;R-MMU-…	WP163 Cytoplasmic ribosomal proteins	PF01294:Ribosomal protein L13e	Cytoplasm;Endoplasmic reticulum;Ribosome;Nucleolus	-	-
P68040	Rack1	Small ribosomal subunit protein RACK1	14694	Small ribosomal subunit protein RACK1 OS=Mus musculus OX=10090 GN=Rack1 PE=1 SV=3	P68040	62	20	20	317	7.6304	35076.7	P68040	RACK1_MOUSE	Rack1	Small ribosomal subunit protein RACK1	3.11845e+06	3.08044e+06	2.82812e+06	3.12314e+06	4.48944e+06	3.85082e+06	0.11547	0.787463	-0.344715	3.009e+06	157801	91106.4	5.24429	3.82113e+06	683633	394696	17.8908	down	0.508701	0.937532	GO:0001891|phagocytic cup;GO:0001934|positive regulation of protein phosphorylation;GO:0005080|protein kinase C binding;GO:0005515|protein binding;GO:0005634|nucleus;GO:0005654|nucleoplasm;GO:0005737|cytoplasm;GO:0005739|mitochondrion;GO:0005829|cytosol;GO:0005886|plasma membrane;GO:0006412|translation;GO:0006417|regulation of translation;GO:0006915|apoptotic process;GO:0006919|activation of cyst…	GO:0001934|positive regulation of protein phosphorylation;GO:0006412|translation;GO:0006417|regulation of translation;GO:0006915|apoptotic process;GO:0006919|activation of cysteine-type endopeptidase activity involved in apoptotic process;GO:0007369|gastrulation;GO:0008104|protein localization;GO:0010629|negative regulation of gene expression;GO:0016567|protein ubiquitination;GO:0017148|negative …	GO:0001891|phagocytic cup;GO:0005634|nucleus;GO:0005654|nucleoplasm;GO:0005737|cytoplasm;GO:0005739|mitochondrion;GO:0005829|cytosol;GO:0005886|plasma membrane;GO:0015935|small ribosomal subunit;GO:0030425|dendrite;GO:0030496|midbody;GO:0043005|neuron projection;GO:0043025|neuronal cell body;GO:0043204|perikaryon;GO:0044297|cell body;GO:0048471|perinuclear region of cytoplasm;GO:1990630|IRE1-RACK…	GO:0005080|protein kinase C binding;GO:0005515|protein binding;GO:0008047|enzyme activator activity;GO:0008200|ion channel inhibitor activity;GO:0008656|cysteine-type endopeptidase activator activity involved in apoptotic process;GO:0019899|enzyme binding;GO:0019903|protein phosphatase binding;GO:0030292|protein tyrosine kinase inhibitor activity;GO:0030332|cyclin binding;GO:0030971|receptor tyro…	mmu05162 Measles	R-MMU-75893 TNF signaling;R-MMU-5357905 Regulation of TNFR1 signaling;R-MMU-5357956 TNFR1-induced NF-kappa-B signaling pathway;R-MMU-73887 Death Receptor Signaling	WP246 TNF-alpha NF-kB signaling pathway;WP450 IL-2 signaling pathway;WP373 IL-3 signaling pathway	PF00400:WD domain, G-beta repeat	Cytoplasm;Mitochondrion;Membrane;Ribosome	-	-
P56480	Atp5f1b	ATP synthase F(1) complex catalytic subunit beta, mitochondrial	11947	ATP synthase F(1) complex catalytic subunit beta, mitochondrial OS=Mus musculus OX=10090 GN=Atp5f1b PE=1 SV=2	P56480	48	37	37	529	4.9862	56300.5	P56480	ATPB_MOUSE	Atp5f1b	ATP synthase F(1) complex catalytic subunit beta, mitochondrial	2.32472e+06	2.51395e+06	1.75624e+06	2.4078e+06	3.31965e+06	2.96817e+06	0.115852	0.758416	-0.398938	2.1983e+06	394358	227683	17.9392	2.89854e+06	459892	265519	15.8663	down	0.508701	0.936096	GO:0001525|angiogenesis;GO:0005509|calcium ion binding;GO:0005515|protein binding;GO:0005524|ATP binding;GO:0005739|mitochondrion;GO:0005743|mitochondrial inner membrane;GO:0005886|plasma membrane;GO:0006629|lipid metabolic process;GO:0006754|ATP biosynthetic process;GO:0006898|receptor-mediated endocytosis;GO:0006933|negative regulation of cell adhesion involved in substrate-bound cell migration…	GO:0001525|angiogenesis;GO:0006629|lipid metabolic process;GO:0006754|ATP biosynthetic process;GO:0006898|receptor-mediated endocytosis;GO:0006933|negative regulation of cell adhesion involved in substrate-bound cell migration;GO:0042776|proton motive force-driven mitochondrial ATP synthesis;GO:0043536|positive regulation of blood vessel endothelial cell migration;GO:0051453|regulation of intrace…	GO:0005739|mitochondrion;GO:0005743|mitochondrial inner membrane;GO:0005886|plasma membrane;GO:0009986|cell surface;GO:0016020|membrane;GO:0031966|mitochondrial membrane;GO:0042645|mitochondrial nucleoid;GO:0043209|myelin sheath;GO:0045121|membrane raft;GO:0045259|proton-transporting ATP synthase complex;GO:0045261|proton-transporting ATP synthase complex, catalytic core F(1)	GO:0005509|calcium ion binding;GO:0005515|protein binding;GO:0005524|ATP binding;GO:0016887|ATP hydrolysis activity;GO:0030228|lipoprotein particle receptor activity;GO:0042288|MHC class I protein binding;GO:0043531|ADP binding;GO:0043532|angiostatin binding;GO:0046933|proton-transporting ATP synthase activity, rotational mechanism;GO:0046961|proton-transporting ATPase activity, rotational mechan…	mmu01100 Metabolic pathways;mmu05014 Amyotrophic lateral sclerosis;mmu05020 Prion disease;mmu05022 Pathways of neurodegeneration - multiple diseases;mmu05208 Chemical carcinogenesis - reactive oxygen species;mmu05016 Huntington disease;mmu05012 Parkinson disease;mmu05010 Alzheimer disease;mmu05415 Diabetic cardiomyopathy;mmu00190 Oxidative phosphorylation;mmu04714 Thermogenesis	R-MMU-9837999 Mitochondrial protein degradation;R-MMU-1428517 Aerobic respiration and respiratory electron transport;R-MMU-1592230 Mitochondrial biogenesis;R-MMU-163210 Formation of ATP by chemiosmotic coupling;R-MMU-8949613 Cristae formation;R-MMU-9609507 Protein localization;R-MMU-1268020 Mitochondrial protein import;R-MMU-1852241 Organelle biogenesis and maintenance	WP295 Electron transport chain;WP1248 Oxidative phosphorylation	PF00006:ATP synthase alpha/beta family, nucleotide-binding domain;PF02874:ATP synthase alpha/beta family, beta-barrel domain	Cytoplasm;Mitochondrion;Membrane	-	-
P19783	Cox4i1	Cytochrome c oxidase subunit 4 isoform 1, mitochondrial	12857	Cytochrome c oxidase subunit 4 isoform 1, mitochondrial OS=Mus musculus OX=10090 GN=Cox4i1 PE=1 SV=2	P19783	54	14	15	169	9.6921	19530.5	P19783	COX41_MOUSE	Cox4i1	Cytochrome c oxidase subunit 4 isoform 1, mitochondrial	1.04355e+06	1.06674e+06	978915	1.03259e+06	1.7197e+06	1.71698e+06	0.11621	0.691212	-0.532801	1.02974e+06	45514.5	26277.8	4.42001	1.48975e+06	395921	228585	26.5762	down	0.508701	0.934757	GO:0005515|protein binding;GO:0005654|nucleoplasm;GO:0005739|mitochondrion;GO:0005743|mitochondrial inner membrane;GO:0005829|cytosol;GO:0006123|mitochondrial electron transport, cytochrome c to oxygen;GO:0031966|mitochondrial membrane;GO:0045277|respiratory chain complex IV	GO:0006123|mitochondrial electron transport, cytochrome c to oxygen	GO:0005654|nucleoplasm;GO:0005739|mitochondrion;GO:0005743|mitochondrial inner membrane;GO:0005829|cytosol;GO:0031966|mitochondrial membrane;GO:0045277|respiratory chain complex IV	GO:0005515|protein binding	mmu01100 Metabolic pathways;mmu05014 Amyotrophic lateral sclerosis;mmu05020 Prion disease;mmu05022 Pathways of neurodegeneration - multiple diseases;mmu05208 Chemical carcinogenesis - reactive oxygen species;mmu05016 Huntington disease;mmu05012 Parkinson disease;mmu05010 Alzheimer disease;mmu05415 Diabetic cardiomyopathy;mmu00190 Oxidative phosphorylation;mmu04714 Thermogenesis;mmu04932 Non-alcoh…	R-MMU-1428517 Aerobic respiration and respiratory electron transport;R-MMU-9711123 Cellular response to chemical stress;R-MMU-611105 Respiratory electron transport;R-MMU-5628897 TP53 Regulates Metabolic Genes;R-MMU-9707564 Cytoprotection by HMOX1;R-MMU-3700989 Transcriptional Regulation by TP53;R-MMU-9864848 Complex IV assembly	WP295 Electron transport chain	PF02936:Cytochrome c oxidase subunit IV	Cytoplasm;Mitochondrion;Membrane	-	-
Q78PY7	Snd1	Staphylococcal nuclease domain-containing protein 1	56463	Staphylococcal nuclease domain-containing protein 1 OS=Mus musculus OX=10090 GN=Snd1 PE=1 SV=1	Q78PY7	58	72	72	910	7.4002	102088	Q78PY7;Q3TJ56	SND1_MOUSE	Snd1	Staphylococcal nuclease domain-containing protein 1	3.194e+06	3.33923e+06	2.81212e+06	3.20843e+06	4.81709e+06	4.32473e+06	0.116305	0.756694	-0.402218	3.11512e+06	272265	157193	8.74013	4.11675e+06	824250	475881	20.0219	down	0.508701	0.934402	GO:0003723|RNA binding;GO:0004518|nuclease activity;GO:0004519|endonuclease activity;GO:0004521|RNA endonuclease activity;GO:0005515|protein binding;GO:0005634|nucleus;GO:0005737|cytoplasm;GO:0005739|mitochondrion;GO:0005829|cytosol;GO:0006402|mRNA catabolic process;GO:0010564|regulation of cell cycle process;GO:0010587|miRNA catabolic process;GO:0016894|endonuclease activity, active with either …	GO:0006402|mRNA catabolic process;GO:0010564|regulation of cell cycle process;GO:0010587|miRNA catabolic process;GO:0031047|regulatory ncRNA-mediated gene silencing	GO:0005634|nucleus;GO:0005737|cytoplasm;GO:0005739|mitochondrion;GO:0005829|cytosol;GO:0031332|RNAi effector complex;GO:0042470|melanosome;GO:0097433|dense body	GO:0003723|RNA binding;GO:0004518|nuclease activity;GO:0004519|endonuclease activity;GO:0004521|RNA endonuclease activity;GO:0005515|protein binding;GO:0016894|endonuclease activity, active with either ribo- or deoxyribonucleic acids and producing 3'-phosphomonoesters;GO:1905172|RISC complex binding	mmu05203 Viral carcinogenesis	-	-	PF00565:Staphylococcal nuclease homologue;PF00567:Tudor domain	Cytoplasm;Mitochondrion	Unknown	TRRUST
Q9EQR4	Clca3a2	Chloride channel accessory 3A2	80797	Chloride channel accessory 3A2 OS=Mus musculus OX=10090 GN=Clca3a2 PE=1 SV=1	Q9EQR4	37	11	37	902	7.139	99856	Q9EQR4;A0A0G2JFW5	Q9EQR4_MOUSE	Clca3a2	Chloride channel accessory 3A2	750848	621383	673969	1.38301e+06	773939	2.01665e+06	0.120742	0.490272	-1.02834	682067	65111.5	37592.2	9.54621	1.3912e+06	621394	358762	44.666	down	0.508701	0.91814	GO:0005229|intracellularly calcium-gated chloride channel activity;GO:0005886|plasma membrane;GO:0006821|chloride transport;GO:0043276|anoikis;GO:0097192|extrinsic apoptotic signaling pathway in absence of ligand	GO:0006821|chloride transport;GO:0043276|anoikis;GO:0097192|extrinsic apoptotic signaling pathway in absence of ligand	GO:0005886|plasma membrane	GO:0005229|intracellularly calcium-gated chloride channel activity	mmu04924 Renin secretion;mmu04972 Pancreatic secretion	-	-	PF13519:von Willebrand factor type A domain;PF08434:Calcium-activated chloride channel N terminal	Membrane	-	-
P63325	Rps10	Small ribosomal subunit protein eS10	67097	Small ribosomal subunit protein eS10 OS=Mus musculus OX=10090 GN=Rps10 PE=1 SV=1	P63325	64	3	19	165	10.7349	18915.8	P63325;A0A3B2W864;A0A338P7K4	RS10_MOUSE	Rps10	Small ribosomal subunit protein eS10	1.16545e+06	1.45757e+06	1.10339e+06	1.37382e+06	1.76129e+06	1.51687e+06	0.121236	0.801037	-0.320059	1.24214e+06	189131	109195	15.2263	1.55066e+06	195933	113122	12.6355	down	0.508701	0.916367	GO:0000049|tRNA binding;GO:0002181|cytoplasmic translation;GO:0003723|RNA binding;GO:0003735|structural constituent of ribosome;GO:0005730|nucleolus;GO:0005737|cytoplasm;GO:0005829|cytosol;GO:0005840|ribosome;GO:0022626|cytosolic ribosome;GO:0022627|cytosolic small ribosomal subunit;GO:0045202|synapse;GO:0098793|presynapse;GO:0098794|postsynapse;GO:0140236|translation at presynapse;GO:0140242|tra…	GO:0002181|cytoplasmic translation;GO:0140236|translation at presynapse;GO:0140242|translation at postsynapse	GO:0005730|nucleolus;GO:0005737|cytoplasm;GO:0005829|cytosol;GO:0005840|ribosome;GO:0022626|cytosolic ribosome;GO:0022627|cytosolic small ribosomal subunit;GO:0045202|synapse;GO:0098793|presynapse;GO:0098794|postsynapse	GO:0000049|tRNA binding;GO:0003723|RNA binding;GO:0003735|structural constituent of ribosome	mmu05171 Coronavirus disease - COVID-19;mmu03010 Ribosome	R-MMU-72766 Translation;R-MMU-72613 Eukaryotic Translation Initiation;R-MMU-72737 Cap-dependent Translation Initiation;R-MMU-72706 GTP hydrolysis and joining of the 60S ribosomal subunit;R-MMU-156827 L13a-mediated translational silencing of Ceruloplasmin expression;R-MMU-72689 Formation of a pool of free 40S subunits;R-MMU-1799339 SRP-dependent cotranslational protein targeting to membrane;R-MMU-…	WP163 Cytoplasmic ribosomal proteins	PF03501:Plectin/S10 domain	Cytoplasm;Ribosome;Nucleolus	-	-
Q9CWS0	Ddah1	N(G),N(G)-dimethylarginine dimethylaminohydrolase 1	69219	N(G),N(G)-dimethylarginine dimethylaminohydrolase 1 OS=Mus musculus OX=10090 GN=Ddah1 PE=1 SV=3	Q9CWS0	43	16	17	285	5.8329	31381	Q9CWS0	DDAH1_MOUSE	Ddah1	N(G),N(G)-dimethylarginine dimethylaminohydrolase 1	609164	426467	502332	648498	780606	577551	0.121434	0.766431	-0.383772	512654	91784.9	52992	17.9039	668885	103051	59496.6	15.4064	down	0.508701	0.915659	GO:0000052|citrulline metabolic process;GO:0003073|regulation of systemic arterial blood pressure;GO:0005739|mitochondrion;GO:0006525|arginine metabolic process;GO:0006527|arginine catabolic process;GO:0006809|nitric oxide biosynthetic process;GO:0008270|zinc ion binding;GO:0008285|negative regulation of cell population proliferation;GO:0016403|dimethylargininase activity;GO:0016597|amino acid bi…	GO:0000052|citrulline metabolic process;GO:0003073|regulation of systemic arterial blood pressure;GO:0006525|arginine metabolic process;GO:0006527|arginine catabolic process;GO:0006809|nitric oxide biosynthetic process;GO:0008285|negative regulation of cell population proliferation;GO:0017014|protein nitrosylation;GO:0043116|negative regulation of vascular permeability;GO:0045429|positive regulat…	GO:0005739|mitochondrion	GO:0008270|zinc ion binding;GO:0016403|dimethylargininase activity;GO:0016597|amino acid binding	-	R-MMU-203615 eNOS activation;R-MMU-202131 Metabolism of nitric oxide: NOS3 activation and regulation	-	PF02274:Arginine deiminase;PF19420:N,N dimethylarginine dimethylhydrolase, eukaryotic	Cytoplasm;Mitochondrion	-	-
P16858	Gapdh	Glyceraldehyde-3-phosphate dehydrogenase	14433	Glyceraldehyde-3-phosphate dehydrogenase OS=Mus musculus OX=10090 GN=Gapdh PE=1 SV=2	P16858	56	0	37	333	8.3114	35810	P16858;A0A0A0MQF6;A0A1D5RLD8;S4R1W1;S4R257	G3P_MOUSE	Gapdh	Glyceraldehyde-3-phosphate dehydrogenase	1.2561e+07	1.19131e+07	1.01314e+07	1.33157e+07	1.39071e+07	1.23793e+07	0.122189	0.873831	-0.194575	1.15352e+07	1.25814e+06	726387	10.907	1.32007e+07	770332	444752	5.83555	down	0.508701	0.912967	GO:0000226|microtubule cytoskeleton organization;GO:0001819|positive regulation of cytokine production;GO:0004365|glyceraldehyde-3-phosphate dehydrogenase (NAD+) (phosphorylating) activity;GO:0005515|protein binding;GO:0005634|nucleus;GO:0005737|cytoplasm;GO:0005739|mitochondrion;GO:0005811|lipid droplet;GO:0005829|cytosol;GO:0005856|cytoskeleton;GO:0005886|plasma membrane;GO:0006006|glucose meta…	GO:0000226|microtubule cytoskeleton organization;GO:0001819|positive regulation of cytokine production;GO:0006006|glucose metabolic process;GO:0006094|gluconeogenesis;GO:0006096|glycolytic process;GO:0006417|regulation of translation;GO:0006915|apoptotic process;GO:0007263|nitric oxide mediated signal transduction;GO:0007275|multicellular organism development;GO:0010951|negative regulation of end…	GO:0005634|nucleus;GO:0005737|cytoplasm;GO:0005739|mitochondrion;GO:0005811|lipid droplet;GO:0005829|cytosol;GO:0005856|cytoskeleton;GO:0005886|plasma membrane;GO:0015630|microtubule cytoskeleton;GO:0031906|late endosome lumen;GO:0031965|nuclear membrane;GO:0043209|myelin sheath;GO:0043231|intracellular membrane-bounded organelle;GO:0097452|GAIT complex;GO:0098978|glutamatergic synapse;GO:0099092…	GO:0004365|glyceraldehyde-3-phosphate dehydrogenase (NAD+) (phosphorylating) activity;GO:0005515|protein binding;GO:0008017|microtubule binding;GO:0019828|aspartic-type endopeptidase inhibitor activity;GO:0019899|enzyme binding;GO:0035605|peptidyl-cysteine S-nitrosylase activity;GO:0042802|identical protein binding;GO:0050661|NADP binding;GO:0051287|NAD binding;GO:0097718|disordered domain specif…	mmu01100 Metabolic pathways;mmu05010 Alzheimer disease;mmu05132 Salmonella infection;mmu05415 Diabetic cardiomyopathy;mmu01200 Carbon metabolism;mmu01230 Biosynthesis of amino acids;mmu00010 Glycolysis / Gluconeogenesis;mmu04066 HIF-1 signaling pathway	R-MMU-70171 Glycolysis;R-MMU-71387 Metabolism of carbohydrates;R-MMU-70326 Glucose metabolism;R-MMU-70263 Gluconeogenesis	WP157 Glycolysis and gluconeogenesis	PF00044:Glyceraldehyde 3-phosphate dehydrogenase, NAD binding domain;PF02800:Glyceraldehyde 3-phosphate dehydrogenase, C-terminal domain	Cytoplasm;Mitochondrion;Membrane;Nuclear membrane	-	-
P62908	Rps3	Small ribosomal subunit protein uS3	27050	Small ribosomal subunit protein uS3 OS=Mus musculus OX=10090 GN=Rps3 PE=1 SV=1	P62908	81	27	27	243	10.2537	26674.3	P62908;D3YV43;A0A140LI77	RS3_MOUSE	Rps3	Small ribosomal subunit protein uS3	2.40362e+06	2.64861e+06	2.20373e+06	2.57264e+06	4.09892e+06	3.20334e+06	0.131265	0.734787	-0.444601	2.41865e+06	222820	128645	9.21259	3.29163e+06	766963	442807	23.3004	down	0.509921	0.881851	GO:0000977|RNA polymerase II transcription regulatory region sequence-specific DNA binding;GO:0002181|cytoplasmic translation;GO:0003677|DNA binding;GO:0003684|damaged DNA binding;GO:0003723|RNA binding;GO:0003729|mRNA binding;GO:0003735|structural constituent of ribosome;GO:0003906|DNA-(apurinic or apyrimidinic site) endonuclease activity;GO:0004520|DNA endonuclease activity;GO:0005515|protein b…	GO:0002181|cytoplasmic translation;GO:0006281|DNA repair;GO:0006284|base-excision repair;GO:0006915|apoptotic process;GO:0006974|DNA damage response;GO:0007059|chromosome segregation;GO:0010628|positive regulation of gene expression;GO:0017148|negative regulation of translation;GO:0031116|positive regulation of microtubule polymerization;GO:0031334|positive regulation of protein-containing comple…	GO:0005634|nucleus;GO:0005730|nucleolus;GO:0005737|cytoplasm;GO:0005743|mitochondrial inner membrane;GO:0005759|mitochondrial matrix;GO:0005783|endoplasmic reticulum;GO:0005829|cytosol;GO:0005840|ribosome;GO:0005886|plasma membrane;GO:0014069|postsynaptic density;GO:0022626|cytosolic ribosome;GO:0022627|cytosolic small ribosomal subunit;GO:0030425|dendrite;GO:0032587|ruffle membrane;GO:0045202|sy…	GO:0000977|RNA polymerase II transcription regulatory region sequence-specific DNA binding;GO:0003677|DNA binding;GO:0003684|damaged DNA binding;GO:0003723|RNA binding;GO:0003729|mRNA binding;GO:0003735|structural constituent of ribosome;GO:0003906|DNA-(apurinic or apyrimidinic site) endonuclease activity;GO:0004520|DNA endonuclease activity;GO:0005515|protein binding;GO:0008017|microtubule bindi…	mmu05132 Salmonella infection;mmu05171 Coronavirus disease - COVID-19;mmu03010 Ribosome	R-MMU-72766 Translation;R-MMU-72613 Eukaryotic Translation Initiation;R-MMU-72737 Cap-dependent Translation Initiation;R-MMU-72706 GTP hydrolysis and joining of the 60S ribosomal subunit;R-MMU-156827 L13a-mediated translational silencing of Ceruloplasmin expression;R-MMU-72689 Formation of a pool of free 40S subunits;R-MMU-1799339 SRP-dependent cotranslational protein targeting to membrane;R-MMU-…	WP163 Cytoplasmic ribosomal proteins	PF00189:Ribosomal protein S3, C-terminal domain;PF07650:KH domain	Cytoplasm;Mitochondrion;Membrane;Endoplasmic reticulum;Ribosome;Nucleolus	-	-
P62702	Rps4x	Small ribosomal subunit protein eS4	20102	Small ribosomal subunit protein eS4 OS=Mus musculus OX=10090 GN=Rps4x PE=1 SV=2	P62702	69	9	31	263	10.8508	29597.7	P62702;Q3V1Z5	RS4X_MOUSE	Rps4x	Small ribosomal subunit protein eS4	1.09705e+06	1.08761e+06	1.00212e+06	1.05106e+06	1.55985e+06	1.47413e+06	0.134875	0.78011	-0.35825	1.06226e+06	52294.7	30192.4	4.92297	1.36168e+06	272399	157270	20.0046	down	0.512829	0.870068	GO:0002181|cytoplasmic translation;GO:0003723|RNA binding;GO:0003735|structural constituent of ribosome;GO:0005730|nucleolus;GO:0005737|cytoplasm;GO:0005829|cytosol;GO:0005840|ribosome;GO:0006412|translation;GO:0008284|positive regulation of cell population proliferation;GO:0015935|small ribosomal subunit;GO:0019843|rRNA binding;GO:0022626|cytosolic ribosome;GO:0022627|cytosolic small ribosomal s…	GO:0002181|cytoplasmic translation;GO:0006412|translation;GO:0008284|positive regulation of cell population proliferation;GO:0042274|ribosomal small subunit biogenesis;GO:0045727|positive regulation of translation	GO:0005730|nucleolus;GO:0005737|cytoplasm;GO:0005829|cytosol;GO:0005840|ribosome;GO:0015935|small ribosomal subunit;GO:0022626|cytosolic ribosome;GO:0022627|cytosolic small ribosomal subunit;GO:0032040|small-subunit processome;GO:0036464|cytoplasmic ribonucleoprotein granule;GO:0045202|synapse;GO:1990904|ribonucleoprotein complex	GO:0003723|RNA binding;GO:0003735|structural constituent of ribosome;GO:0019843|rRNA binding	mmu05171 Coronavirus disease - COVID-19;mmu03010 Ribosome	R-MMU-72766 Translation;R-MMU-72613 Eukaryotic Translation Initiation;R-MMU-72737 Cap-dependent Translation Initiation;R-MMU-72706 GTP hydrolysis and joining of the 60S ribosomal subunit;R-MMU-156827 L13a-mediated translational silencing of Ceruloplasmin expression;R-MMU-72689 Formation of a pool of free 40S subunits;R-MMU-1799339 SRP-dependent cotranslational protein targeting to membrane;R-MMU-…	WP163 Cytoplasmic ribosomal proteins;WP310 mRNA processing	PF00467:KOW motif;PF00900:Ribosomal family S4e;PF08071:RS4NT (NUC023) domain;PF16121:40S ribosomal protein S4 C-terminus	Cytoplasm;Ribosome;Nucleolus	-	-
Q5U405	Tmprss13	Transmembrane protease serine 13	214531	Transmembrane protease serine 13 OS=Mus musculus OX=10090 GN=Tmprss13 PE=2 SV=2	Q5U405	7	5	5	543	9.1773	59805.9	Q5U405;E9QPR6	TMPSD_MOUSE	Tmprss13	Transmembrane protease serine 13	1.49357e+06	2.00625e+06	1.96915e+06	1.16053e+06	1.74237e+06	1.89641e+06	0.467455	1.13953	0.188444	1.82299e+06	285891	165059	15.6825	1.59977e+06	388110	224075	24.2604	up	0.732407	0.33026	GO:0004252|serine-type endopeptidase activity;GO:0005576|extracellular region;GO:0005737|cytoplasm;GO:0005886|plasma membrane;GO:0006508|proteolysis;GO:0061436|establishment of skin barrier	GO:0006508|proteolysis;GO:0061436|establishment of skin barrier	GO:0005576|extracellular region;GO:0005737|cytoplasm;GO:0005886|plasma membrane	GO:0004252|serine-type endopeptidase activity	-	-	-	PF15494:Scavenger receptor cysteine-rich domain;PF00089:Trypsin	Cytoplasm;Membrane;Extracellular region	-	-
P22599	Serpina1b	Alpha-1-antitrypsin 1-2	20701	Alpha-1-antitrypsin 1-2 OS=Mus musculus OX=10090 GN=Serpina1b PE=1 SV=2	P22599	8	4	4	413	5.2701	45974.6	P22599	A1AT2_MOUSE	Serpina1b	Alpha-1-antitrypsin 1-2	2.41287e+06	2.22945e+06	3.31366e+06	2.37477e+06	1.34902e+06	1.07358e+06	0.112202	1.65841	0.729798	2.65199e+06	580315	335045	21.8822	1.59912e+06	685699	395889	42.8797	up	0.508701	0.949998	GO:0001701|in utero embryonic development;GO:0002020|protease binding;GO:0004866|endopeptidase inhibitor activity;GO:0004867|serine-type endopeptidase inhibitor activity;GO:0005515|protein binding;GO:0005576|extracellular region;GO:0005615|extracellular space;GO:0005783|endoplasmic reticulum;GO:0005794|Golgi apparatus;GO:0006487|protein N-linked glycosylation;GO:0006953|acute-phase response;GO:00…	GO:0001701|in utero embryonic development;GO:0006487|protein N-linked glycosylation;GO:0006953|acute-phase response;GO:0010288|response to lead ion;GO:0010466|negative regulation of peptidase activity;GO:0010951|negative regulation of endopeptidase activity;GO:0033986|response to methanol;GO:0034097|response to cytokine;GO:0043434|response to peptide hormone;GO:0046687|response to chromate	GO:0005576|extracellular region;GO:0005615|extracellular space;GO:0005783|endoplasmic reticulum;GO:0005794|Golgi apparatus;GO:0043231|intracellular membrane-bounded organelle	GO:0002020|protease binding;GO:0004866|endopeptidase inhibitor activity;GO:0004867|serine-type endopeptidase inhibitor activity;GO:0005515|protein binding;GO:0042802|identical protein binding	mmu04610 Complement and coagulation cascades	R-MMU-446203 Asparagine N-linked glycosylation;R-MMU-199977 ER to Golgi Anterograde Transport;R-MMU-948021 Transport to the Golgi and subsequent modification;R-MMU-204005 COPII-mediated vesicle transport;R-MMU-114608 Platelet degranulation;R-MMU-76005 Response to elevated platelet cytosolic Ca2+;R-MMU-76002 Platelet activation, signaling and aggregation;R-MMU-5694530 Cargo concentration in the ER…	-	PF00079:Serpin (serine protease inhibitor)	Cytoplasm;Endoplasmic reticulum;Golgi apparatus;Extracellular region	-	-
P62852	Rps25	Small ribosomal subunit protein eS25	75617	Small ribosomal subunit protein eS25 OS=Mus musculus OX=10090 GN=Rps25 PE=1 SV=1	P62852	41	8	8	125	10.853	13742.1	P62852;A0A1L1SQA8	RS25_MOUSE	Rps25	Small ribosomal subunit protein eS25	875454	1.19608e+06	860828	1.07223e+06	2.12103e+06	1.54066e+06	0.136036	0.619438	-0.690969	977456	189479	109396	19.385	1.57797e+06	525391	303335	33.2953	down	0.513061	0.866345	GO:0000028|ribosomal small subunit assembly;GO:0002181|cytoplasmic translation;GO:0003735|structural constituent of ribosome;GO:0005634|nucleus;GO:0005730|nucleolus;GO:0005737|cytoplasm;GO:0005829|cytosol;GO:0005840|ribosome;GO:0006364|rRNA processing;GO:0014069|postsynaptic density;GO:0022626|cytosolic ribosome;GO:0022627|cytosolic small ribosomal subunit;GO:0042274|ribosomal small subunit bioge…	GO:0000028|ribosomal small subunit assembly;GO:0002181|cytoplasmic translation;GO:0006364|rRNA processing;GO:0042274|ribosomal small subunit biogenesis	GO:0005634|nucleus;GO:0005730|nucleolus;GO:0005737|cytoplasm;GO:0005829|cytosol;GO:0005840|ribosome;GO:0014069|postsynaptic density;GO:0022626|cytosolic ribosome;GO:0022627|cytosolic small ribosomal subunit;GO:0045202|synapse	GO:0003735|structural constituent of ribosome	mmu05171 Coronavirus disease - COVID-19;mmu03010 Ribosome	R-MMU-72766 Translation;R-MMU-72613 Eukaryotic Translation Initiation;R-MMU-72737 Cap-dependent Translation Initiation;R-MMU-72706 GTP hydrolysis and joining of the 60S ribosomal subunit;R-MMU-156827 L13a-mediated translational silencing of Ceruloplasmin expression;R-MMU-72689 Formation of a pool of free 40S subunits;R-MMU-1799339 SRP-dependent cotranslational protein targeting to membrane;R-MMU-…	WP163 Cytoplasmic ribosomal proteins	PF03297:S25 ribosomal protein	Cytoplasm;Ribosome;Nucleolus	-	-
P08113	Hsp90b1	Endoplasmin	22027	Endoplasmin OS=Mus musculus OX=10090 GN=Hsp90b1 PE=1 SV=2	P08113	48	49	49	802	4.4568	92475.8	P08113;F7C312	ENPL_MOUSE	Hsp90b1	Endoplasmin	770796	833065	772329	780102	1.1469e+06	1.08953e+06	0.138936	0.787722	-0.344242	792063	35516.7	20505.6	4.48407	1.00551e+06	197307	113915	19.6226	down	0.513061	0.857186	GO:0001666|response to hypoxia;GO:0003723|RNA binding;GO:0004864|protein phosphatase inhibitor activity;GO:0005515|protein binding;GO:0005524|ATP binding;GO:0005576|extracellular region;GO:0005783|endoplasmic reticulum;GO:0005788|endoplasmic reticulum lumen;GO:0005789|endoplasmic reticulum membrane;GO:0005790|smooth endoplasmic reticulum;GO:0005829|cytosol;GO:0006457|protein folding;GO:0016887|AT…	GO:0001666|response to hypoxia;GO:0006457|protein folding;GO:0030070|insulin processing;GO:0030970|retrograde protein transport, ER to cytosol;GO:0031247|actin rod assembly;GO:0036503|ERAD pathway;GO:0043066|negative regulation of apoptotic process;GO:0071318|cellular response to ATP	GO:0005576|extracellular region;GO:0005783|endoplasmic reticulum;GO:0005788|endoplasmic reticulum lumen;GO:0005789|endoplasmic reticulum membrane;GO:0005790|smooth endoplasmic reticulum;GO:0005829|cytosol;GO:0030496|midbody;GO:0032991|protein-containing complex;GO:0033018|sarcoplasmic reticulum lumen;GO:0034663|endoplasmic reticulum chaperone complex;GO:0042470|melanosome;GO:0048471|perinuclear r…	GO:0003723|RNA binding;GO:0004864|protein phosphatase inhibitor activity;GO:0005515|protein binding;GO:0005524|ATP binding;GO:0016887|ATP hydrolysis activity;GO:0019903|protein phosphatase binding;GO:0044183|protein folding chaperone;GO:0050750|low-density lipoprotein particle receptor binding;GO:0051082|unfolded protein binding;GO:0140662|ATP-dependent protein folding chaperone	mmu04141 Protein processing in endoplasmic reticulum;mmu05132 Salmonella infection;mmu05417 Lipid and atherosclerosis;mmu05418 Fluid shear stress and atherosclerosis;mmu05215 Prostate cancer;mmu04915 Estrogen signaling pathway;mmu04151 PI3K-Akt signaling pathway;mmu04657 IL-17 signaling pathway;mmu05200 Pathways in cancer;mmu05207 Chemical carcinogenesis - receptor activation;mmu04918 Thyroid hor…	R-MMU-168898 Toll-like Receptor Cascades;R-MMU-1280215 Cytokine Signaling in Immune system;R-MMU-449147 Signaling by Interleukins;R-MMU-8957275 Post-translational protein phosphorylation;R-MMU-381426 Regulation of Insulin-like Growth Factor (IGF) transport and uptake by Insulin-like Growth Factor Binding Proteins (IGFBPs);R-MMU-3000480 Scavenging by Class A Receptors;R-MMU-2173782 Binding and Upt…	WP2841 Focal adhesion: PI3K-Akt-mTOR signaling pathway;WP5023 Hypoxia-dependent self-renewal of myoblasts	PF00183:Hsp90 protein;PF13589:Histidine kinase-, DNA gyrase B-, and HSP90-like ATPase	Cytoplasm;Membrane;Endoplasmic reticulum;Extracellular region	-	-
P41216	Acsl1	Long-chain-fatty-acid--CoA ligase 1	14081	Long-chain-fatty-acid--CoA ligase 1 OS=Mus musculus OX=10090 GN=Acsl1 PE=1 SV=2	P41216	46	40	43	699	7.112	77951.5	P41216;Q8JZR0;D3Z041;F6WNZ2	ACSL1_MOUSE	Acsl1	Long-chain-fatty-acid--CoA ligase 1	727691	657937	570268	618211	1.40287e+06	1.30849e+06	0.142754	0.587433	-0.767503	651965	78880.9	45541.9	12.0989	1.10985e+06	428383	247327	38.5981	down	0.515313	0.845411	GO:0000038|very long-chain fatty acid metabolic process;GO:0001676|long-chain fatty acid metabolic process;GO:0004467|long-chain fatty acid-CoA ligase activity;GO:0005524|ATP binding;GO:0005739|mitochondrion;GO:0005741|mitochondrial outer membrane;GO:0005778|peroxisomal membrane;GO:0005783|endoplasmic reticulum;GO:0005789|endoplasmic reticulum membrane;GO:0006631|fatty acid metabolic process;GO:0…	GO:0000038|very long-chain fatty acid metabolic process;GO:0001676|long-chain fatty acid metabolic process;GO:0006631|fatty acid metabolic process;GO:0007584|response to nutrient;GO:0008610|lipid biosynthetic process;GO:0010747|positive regulation of long-chain fatty acid import across plasma membrane;GO:0014070|response to organic cyclic compound;GO:0015908|fatty acid transport;GO:0019432|trigly…	GO:0005739|mitochondrion;GO:0005741|mitochondrial outer membrane;GO:0005778|peroxisomal membrane;GO:0005783|endoplasmic reticulum;GO:0005789|endoplasmic reticulum membrane;GO:0016020|membrane	GO:0004467|long-chain fatty acid-CoA ligase activity;GO:0005524|ATP binding;GO:0043539|protein serine/threonine kinase activator activity;GO:0047676|arachidonate-CoA ligase activity;GO:0050197|phytanate-CoA ligase activity;GO:0070251|pristanate-CoA ligase activity;GO:0090434|oleoyl-CoA ligase activity	mmu01100 Metabolic pathways;mmu04714 Thermogenesis;mmu01212 Fatty acid metabolism;mmu04216 Ferroptosis;mmu00071 Fatty acid degradation;mmu04146 Peroxisome;mmu00061 Fatty acid biosynthesis;mmu04920 Adipocytokine signaling pathway;mmu03320 PPAR signaling pathway	R-MMU-8978868 Fatty acid metabolism;R-MMU-75105 Fatty acyl-CoA biosynthesis;R-MMU-2046104 alpha-linolenic (omega3) and linoleic (omega6) acid metabolism;R-MMU-2046106 alpha-linolenic acid (ALA) metabolism;R-MMU-75876 Synthesis of very long-chain fatty acyl-CoAs	WP336 Fatty acid biosynthesis;WP1269 Fatty acid beta-oxidation;WP401 Mitochondrial long chain fatty acid beta-oxidation;WP4346 Cholesterol metabolism with Bloch and Kandutsch-Russell pathways;WP4350 Omega-3 / omega-6 fatty acid synthesis;WP4351 Omega-9 fatty acid synthesis;WP2316 PPAR signaling pathway	PF00501:AMP-binding enzyme	Cytoplasm;Mitochondrion;Membrane;Endoplasmic reticulum;Peroxisome	-	-
P07901	Hsp90aa1	Heat shock protein HSP 90-alpha	15519	Heat shock protein HSP 90-alpha OS=Mus musculus OX=10090 GN=Hsp90aa1 PE=1 SV=4	P07901	26	33	33	733	4.6442	84787.9	P07901	HS90A_MOUSE	Hsp90aa1	Heat shock protein HSP 90-alpha	713849	668867	574866	813694	746745	689961	0.147004	0.869882	-0.201109	652527	70917.8	40944.4	10.8682	750134	61936.1	35758.8	8.25668	down	0.518002	0.832671	GO:0001764|neuron migration;GO:0001934|positive regulation of protein phosphorylation;GO:0002134|UTP binding;GO:0002135|CTP binding;GO:0002218|activation of innate immune response;GO:0002230|positive regulation of defense response to virus by host;GO:0003009|skeletal muscle contraction;GO:0003729|mRNA binding;GO:0005515|protein binding;GO:0005524|ATP binding;GO:0005525|GTP binding;GO:0005622|intr…	GO:0001764|neuron migration;GO:0001934|positive regulation of protein phosphorylation;GO:0002218|activation of innate immune response;GO:0002230|positive regulation of defense response to virus by host;GO:0003009|skeletal muscle contraction;GO:0006457|protein folding;GO:0006809|nitric oxide biosynthetic process;GO:0006986|response to unfolded protein;GO:0007004|telomere maintenance via telomerase…	GO:0005622|intracellular anatomical structure;GO:0005634|nucleus;GO:0005654|nucleoplasm;GO:0005737|cytoplasm;GO:0005739|mitochondrion;GO:0005829|cytosol;GO:0005886|plasma membrane;GO:0009986|cell surface;GO:0016323|basolateral plasma membrane;GO:0016324|apical plasma membrane;GO:0031526|brush border membrane;GO:0032991|protein-containing complex;GO:0036126|sperm flagellum;GO:0042470|melanosome;GO…	GO:0002134|UTP binding;GO:0002135|CTP binding;GO:0003729|mRNA binding;GO:0005515|protein binding;GO:0005524|ATP binding;GO:0005525|GTP binding;GO:0016887|ATP hydrolysis activity;GO:0017098|sulfonylurea receptor binding;GO:0019903|protein phosphatase binding;GO:0030235|nitric-oxide synthase regulator activity;GO:0030911|TPR domain binding;GO:0031625|ubiquitin protein ligase binding;GO:0032564|dATP…	mmu04141 Protein processing in endoplasmic reticulum;mmu05132 Salmonella infection;mmu05417 Lipid and atherosclerosis;mmu05418 Fluid shear stress and atherosclerosis;mmu04217 Necroptosis;mmu05215 Prostate cancer;mmu04914 Progesterone-mediated oocyte maturation;mmu04621 NOD-like receptor signaling pathway;mmu04915 Estrogen signaling pathway;mmu04151 PI3K-Akt signaling pathway;mmu04657 IL-17 signal…	R-MMU-8852276 The role of GTSE1 in G2/M progression after G2 checkpoint;R-MMU-5357801 Programmed Cell Death;R-MMU-196854 Metabolism of vitamins and cofactors;R-MMU-3371497 HSP90 chaperone cycle for steroid hormone receptors (SHR) in the presence of ligand;R-MMU-69275 G2/M Transition;R-MMU-453274 Mitotic G2-G2/M phases;R-MMU-3371556 Cellular response to heat stress;R-MMU-9006934 Signaling by Recep…	WP246 TNF-alpha NF-kB signaling pathway;WP450 IL-2 signaling pathway;WP387 IL-6 signaling pathway;WP1243 EBV LMP1 signaling;WP2841 Focal adhesion: PI3K-Akt-mTOR signaling pathway	PF00183:Hsp90 protein;PF13589:Histidine kinase-, DNA gyrase B-, and HSP90-like ATPase	Cytoplasm;Mitochondrion;Membrane	-	-
Q19LI2	A1bg	Alpha-1B-glycoprotein	117586	Alpha-1B-glycoprotein OS=Mus musculus OX=10090 GN=A1bg PE=1 SV=1	Q19LI2	33	21	21	512	6.7555	56554	Q19LI2	A1BG_MOUSE	A1bg	Alpha-1B-glycoprotein	1.21719e+06	1.47985e+06	2.34177e+06	2.59897e+06	1.04648e+06	1.02599e+06	0.8535	1.07864	0.109214	1.6796e+06	588297	339654	35.026	1.55715e+06	902304	520945	57.9459	up	0.941699	0.0687963	GO:0002764|immune response-regulating signaling pathway;GO:0003674|molecular_function;GO:0005576|extracellular region;GO:0005886|plasma membrane;GO:0008150|biological_process;GO:0060396|growth hormone receptor signaling pathway	GO:0002764|immune response-regulating signaling pathway;GO:0008150|biological_process;GO:0060396|growth hormone receptor signaling pathway	GO:0005576|extracellular region;GO:0005886|plasma membrane	GO:0003674|molecular_function	-	R-MMU-114608 Platelet degranulation;R-MMU-76005 Response to elevated platelet cytosolic Ca2+;R-MMU-76002 Platelet activation, signaling and aggregation	-	PF13895:Immunoglobulin domain	Membrane;Extracellular region	-	-
Q9CPR4	Rpl17	Large ribosomal subunit protein uL22	319195	Large ribosomal subunit protein uL22 OS=Mus musculus OX=10090 GN=Rpl17 PE=1 SV=4	Q9CPR4	40	10	11	184	10.8907	21397.1	Q9CPR4	RL17_MOUSE	Rpl17	Large ribosomal subunit protein uL22	616546	649278	503039	592197	929685	838614	0.147785	0.749361	-0.416267	589621	76747.7	44310.3	13.0164	786832	174601	100806	22.1903	down	0.51882	0.830369	GO:0002181|cytoplasmic translation;GO:0003735|structural constituent of ribosome;GO:0005515|protein binding;GO:0005737|cytoplasm;GO:0005829|cytosol;GO:0005840|ribosome;GO:0022625|cytosolic large ribosomal subunit;GO:0022626|cytosolic ribosome;GO:0031672|A band;GO:0045202|synapse;GO:0070180|large ribosomal subunit rRNA binding;GO:0098793|presynapse;GO:0098794|postsynapse;GO:0140236|translation at …	GO:0002181|cytoplasmic translation;GO:0140236|translation at presynapse;GO:0140242|translation at postsynapse;GO:1900087|positive regulation of G1/S transition of mitotic cell cycle	GO:0005737|cytoplasm;GO:0005829|cytosol;GO:0005840|ribosome;GO:0022625|cytosolic large ribosomal subunit;GO:0022626|cytosolic ribosome;GO:0031672|A band;GO:0045202|synapse;GO:0098793|presynapse;GO:0098794|postsynapse	GO:0003735|structural constituent of ribosome;GO:0005515|protein binding;GO:0070180|large ribosomal subunit rRNA binding	mmu05171 Coronavirus disease - COVID-19;mmu03010 Ribosome	R-MMU-72766 Translation;R-MMU-72613 Eukaryotic Translation Initiation;R-MMU-72737 Cap-dependent Translation Initiation;R-MMU-72706 GTP hydrolysis and joining of the 60S ribosomal subunit;R-MMU-156827 L13a-mediated translational silencing of Ceruloplasmin expression;R-MMU-72689 Formation of a pool of free 40S subunits;R-MMU-1799339 SRP-dependent cotranslational protein targeting to membrane;R-MMU-…	WP163 Cytoplasmic ribosomal proteins	PF00237:Ribosomal protein L22p/L17e	Cytoplasm;Ribosome	-	-
Q8BP67	Rpl24	Large ribosomal subunit protein eL24	68193	Large ribosomal subunit protein eL24 OS=Mus musculus OX=10090 GN=Rpl24 PE=1 SV=2	Q8BP67	41	10	10	157	11.8659	17779	Q8BP67	RL24_MOUSE	Rpl24	Large ribosomal subunit protein eL24	593806	587918	424149	531993	997151	875086	0.150567	0.667937	-0.582217	535291	96296.5	55596.8	17.9896	801410	241172	139241	30.0935	down	0.522719	0.822269	GO:0000027|ribosomal large subunit assembly;GO:0002181|cytoplasmic translation;GO:0003729|mRNA binding;GO:0003735|structural constituent of ribosome;GO:0005737|cytoplasm;GO:0005783|endoplasmic reticulum;GO:0005829|cytosol;GO:0005840|ribosome;GO:0006412|translation;GO:0007093|mitotic cell cycle checkpoint signaling;GO:0010458|exit from mitosis;GO:0021554|optic nerve development;GO:0022625|cytosoli…	GO:0000027|ribosomal large subunit assembly;GO:0002181|cytoplasmic translation;GO:0006412|translation;GO:0007093|mitotic cell cycle checkpoint signaling;GO:0010458|exit from mitosis;GO:0021554|optic nerve development;GO:0031290|retinal ganglion cell axon guidance;GO:0060041|retina development in camera-type eye;GO:0140236|translation at presynapse;GO:0140242|translation at postsynapse	GO:0005737|cytoplasm;GO:0005783|endoplasmic reticulum;GO:0005829|cytosol;GO:0005840|ribosome;GO:0022625|cytosolic large ribosomal subunit;GO:0022626|cytosolic ribosome;GO:0045202|synapse;GO:0098793|presynapse;GO:0098794|postsynapse	GO:0003729|mRNA binding;GO:0003735|structural constituent of ribosome	mmu05171 Coronavirus disease - COVID-19;mmu03010 Ribosome	R-MMU-72766 Translation;R-MMU-72613 Eukaryotic Translation Initiation;R-MMU-72737 Cap-dependent Translation Initiation;R-MMU-72706 GTP hydrolysis and joining of the 60S ribosomal subunit;R-MMU-156827 L13a-mediated translational silencing of Ceruloplasmin expression;R-MMU-72689 Formation of a pool of free 40S subunits;R-MMU-1799339 SRP-dependent cotranslational protein targeting to membrane;R-MMU-…	WP163 Cytoplasmic ribosomal proteins	PF01246:Ribosomal protein L24e	Cytoplasm;Endoplasmic reticulum;Ribosome	-	-
Q9D051	Pdhb	Pyruvate dehydrogenase E1 component subunit beta, mitochondrial	68263	Pyruvate dehydrogenase E1 component subunit beta, mitochondrial OS=Mus musculus OX=10090 GN=Pdhb PE=1 SV=1	Q9D051	43	26	26	359	6.8268	38937.1	Q9D051	ODPB_MOUSE	Pdhb	Pyruvate dehydrogenase E1 component subunit beta, mitochondrial	686474	820391	581809	708703	977985	991014	0.163047	0.780025	-0.358408	696224	119590	69045.1	17.1769	892567	159364	92009.1	17.8546	down	0.531811	0.787687	GO:0004739|pyruvate dehydrogenase (acetyl-transferring) activity;GO:0005654|nucleoplasm;GO:0005739|mitochondrion;GO:0005759|mitochondrial matrix;GO:0006006|glucose metabolic process;GO:0006086|acetyl-CoA biosynthetic process from pyruvate;GO:0006099|tricarboxylic acid cycle;GO:0034604|pyruvate dehydrogenase (NAD+) activity;GO:0045254|pyruvate dehydrogenase complex;GO:0046872|metal ion binding;GO:…	GO:0006006|glucose metabolic process;GO:0006086|acetyl-CoA biosynthetic process from pyruvate;GO:0006099|tricarboxylic acid cycle	GO:0005654|nucleoplasm;GO:0005739|mitochondrion;GO:0005759|mitochondrial matrix;GO:0045254|pyruvate dehydrogenase complex;GO:1902493|acetyltransferase complex;GO:1902494|catalytic complex	GO:0004739|pyruvate dehydrogenase (acetyl-transferring) activity;GO:0034604|pyruvate dehydrogenase (NAD+) activity;GO:0046872|metal ion binding	mmu01100 Metabolic pathways;mmu05415 Diabetic cardiomyopathy;mmu01200 Carbon metabolism;mmu00020 Citrate cycle (TCA cycle);mmu00620 Pyruvate metabolism;mmu00010 Glycolysis / Gluconeogenesis;mmu05230 Central carbon metabolism in cancer;mmu01210 2-Oxocarboxylic acid metabolism;mmu04066 HIF-1 signaling pathway;mmu00785 Lipoic acid metabolism;mmu04922 Glucagon signaling pathway	R-MMU-9837999 Mitochondrial protein degradation;R-MMU-1428517 Aerobic respiration and respiratory electron transport;R-MMU-70268 Pyruvate metabolism;R-MMU-9861718 Regulation of pyruvate metabolism;R-MMU-204174 Regulation of pyruvate dehydrogenase (PDH) complex;R-MMU-5362517 Signaling by Retinoic Acid;R-MMU-9006931 Signaling by Nuclear Receptors	WP434 TCA cycle;WP157 Glycolysis and gluconeogenesis	PF02779:Transketolase, pyrimidine binding domain;PF02780:Transketolase, C-terminal domain	Cytoplasm;Mitochondrion	-	-
Q6ZWN5	Rps9	Small ribosomal subunit protein uS4	76846	Small ribosomal subunit protein uS4 OS=Mus musculus OX=10090 GN=Rps9 PE=1 SV=3	Q6ZWN5	66	23	23	194	11.3168	22591.4	Q6ZWN5;D3YWH9;D3Z673;F7CJS8;Q9CXW7;D3YUV6	RS9_MOUSE	Rps9	Small ribosomal subunit protein uS4	1.76535e+06	1.78459e+06	1.5176e+06	1.60054e+06	2.90858e+06	2.63714e+06	0.164459	0.709119	-0.495901	1.68918e+06	148902	85968.8	8.81506	2.38209e+06	690316	398554	28.9795	down	0.531954	0.783942	GO:0002181|cytoplasmic translation;GO:0003735|structural constituent of ribosome;GO:0005730|nucleolus;GO:0005737|cytoplasm;GO:0005829|cytosol;GO:0005840|ribosome;GO:0006412|translation;GO:0006417|regulation of translation;GO:0008284|positive regulation of cell population proliferation;GO:0019843|rRNA binding;GO:0022626|cytosolic ribosome;GO:0022627|cytosolic small ribosomal subunit;GO:0032040|sma…	GO:0002181|cytoplasmic translation;GO:0006412|translation;GO:0006417|regulation of translation;GO:0008284|positive regulation of cell population proliferation;GO:0042274|ribosomal small subunit biogenesis	GO:0005730|nucleolus;GO:0005737|cytoplasm;GO:0005829|cytosol;GO:0005840|ribosome;GO:0022626|cytosolic ribosome;GO:0022627|cytosolic small ribosomal subunit;GO:0032040|small-subunit processome;GO:0045202|synapse;GO:0098794|postsynapse;GO:1990904|ribonucleoprotein complex	GO:0003735|structural constituent of ribosome;GO:0019843|rRNA binding;GO:0045182|translation regulator activity;GO:1990932|5.8S rRNA binding	mmu05171 Coronavirus disease - COVID-19;mmu03010 Ribosome	R-MMU-72766 Translation;R-MMU-72613 Eukaryotic Translation Initiation;R-MMU-72737 Cap-dependent Translation Initiation;R-MMU-72706 GTP hydrolysis and joining of the 60S ribosomal subunit;R-MMU-156827 L13a-mediated translational silencing of Ceruloplasmin expression;R-MMU-72689 Formation of a pool of free 40S subunits;R-MMU-1799339 SRP-dependent cotranslational protein targeting to membrane;R-MMU-…	WP310 mRNA processing	PF00163:Ribosomal protein S4/S9 N-terminal domain;PF01479:S4 domain	Cytoplasm;Ribosome;Nucleolus	-	-
P27659	Rpl3	Large ribosomal subunit protein uL3	27367	Large ribosomal subunit protein uL3 OS=Mus musculus OX=10090 GN=Rpl3 PE=1 SV=3	P27659	54	34	38	403	10.9159	46109.9	P27659;A0A087WQK0	RL3_MOUSE	Rpl3	Large ribosomal subunit protein uL3	597288	663861	515286	593964	887332	782601	0.165752	0.78468	-0.349823	592145	74420.9	42966.9	12.568	754632	148670	85834.8	19.701	down	0.533012	0.780542	GO:0002181|cytoplasmic translation;GO:0003723|RNA binding;GO:0003735|structural constituent of ribosome;GO:0005730|nucleolus;GO:0005737|cytoplasm;GO:0005829|cytosol;GO:0005840|ribosome;GO:0006412|translation;GO:0008097|5S rRNA binding;GO:0022625|cytosolic large ribosomal subunit;GO:0022626|cytosolic ribosome;GO:0032991|protein-containing complex;GO:0045202|synapse;GO:0071353|cellular response to …	GO:0002181|cytoplasmic translation;GO:0006412|translation;GO:0071353|cellular response to interleukin-4	GO:0005730|nucleolus;GO:0005737|cytoplasm;GO:0005829|cytosol;GO:0005840|ribosome;GO:0022625|cytosolic large ribosomal subunit;GO:0022626|cytosolic ribosome;GO:0032991|protein-containing complex;GO:0045202|synapse	GO:0003723|RNA binding;GO:0003735|structural constituent of ribosome;GO:0008097|5S rRNA binding	mmu05171 Coronavirus disease - COVID-19;mmu03010 Ribosome	R-MMU-72766 Translation;R-MMU-72613 Eukaryotic Translation Initiation;R-MMU-72737 Cap-dependent Translation Initiation;R-MMU-72706 GTP hydrolysis and joining of the 60S ribosomal subunit;R-MMU-156827 L13a-mediated translational silencing of Ceruloplasmin expression;R-MMU-72689 Formation of a pool of free 40S subunits;R-MMU-1799339 SRP-dependent cotranslational protein targeting to membrane;R-MMU-…	WP163 Cytoplasmic ribosomal proteins	PF00297:Ribosomal protein L3	Cytoplasm;Ribosome;Nucleolus	-	-
Q9DBP0	Slc34a2	Sodium-dependent phosphate transport protein 2B	20531	Sodium-dependent phosphate transport protein 2B OS=Mus musculus OX=10090 GN=Slc34a2 PE=1 SV=1	Q9DBP0	17	13	14	697	7.6699	76244.7	Q9DBP0	NPT2B_MOUSE	Slc34a2	Sodium-dependent phosphate transport protein 2B	2.22068e+06	1.42306e+06	2.33922e+06	1.85091e+06	1.18736e+06	1.30911e+06	0.196986	1.37622	0.460712	1.99432e+06	498265	287673	24.9842	1.44913e+06	353238	203942	24.3759	up	0.550531	0.705565	GO:0001701|in utero embryonic development;GO:0005436|sodium:phosphate symporter activity;GO:0005903|brush border;GO:0006817|phosphate ion transport;GO:0016020|membrane;GO:0016324|apical plasma membrane;GO:0019904|protein domain specific binding;GO:0030643|intracellular phosphate ion homeostasis;GO:0031402|sodium ion binding;GO:0031526|brush border membrane;GO:0031528|microvillus membrane;GO:00319…	GO:0001701|in utero embryonic development;GO:0006817|phosphate ion transport;GO:0030643|intracellular phosphate ion homeostasis;GO:0035725|sodium ion transmembrane transport;GO:0043627|response to estrogen;GO:0044341|sodium-dependent phosphate transport	GO:0005903|brush border;GO:0016020|membrane;GO:0016324|apical plasma membrane;GO:0031526|brush border membrane;GO:0031528|microvillus membrane;GO:0031982|vesicle	GO:0005436|sodium:phosphate symporter activity;GO:0019904|protein domain specific binding;GO:0031402|sodium ion binding;GO:0042301|phosphate ion binding	mmu04978 Mineral absorption;mmu04928 Parathyroid hormone synthesis, secretion and action	R-MMU-5683826 Surfactant metabolism;R-MMU-425393 Transport of inorganic cations/anions and amino acids/oligopeptides;R-MMU-425407 SLC-mediated transmembrane transport	-	PF02690:Na+/Pi-cotransporter	Membrane	-	-
P62806	H4c8	Histone H4	69386	Histone H4 OS=Mus musculus OX=10090 GN=H4c1 PE=1 SV=2	P62806	54	18	18	103	11.9086	11367.3	P62806	H4_MOUSE	H4c1	Histone H4	939235	796861	551236	1.09409e+06	2.68627e+06	6.54292e+06	0.173898	0.22157	-2.17416	762444	196276	113320	25.743	3.44109e+06	2.80174e+06	1.61759e+06	81.4201	down	0.53608	0.759706	GO:0000786|nucleosome;GO:0005634|nucleus;GO:0032991|protein-containing complex;GO:0043505|CENP-A containing nucleosome	-	GO:0000786|nucleosome;GO:0005634|nucleus;GO:0032991|protein-containing complex;GO:0043505|CENP-A containing nucleosome	-	mmu05203 Viral carcinogenesis;mmu04613 Neutrophil extracellular trap formation;mmu05322 Systemic lupus erythematosus;mmu05034 Alcoholism	R-MMU-68886 M Phase;R-MMU-69620 Cell Cycle Checkpoints;R-MMU-69481 G2/M Checkpoints;R-MMU-8878171 Transcriptional regulation by RUNX1;R-MMU-4551638 SUMOylation of chromatin organization proteins;R-MMU-9006931 Signaling by Nuclear Receptors;R-MMU-68875 Mitotic Prophase;R-MMU-8939211 ESR-mediated signaling;R-MMU-2559583 Cellular Senescence;R-MMU-2990846 SUMOylation;R-MMU-3108232 SUMO E3 ligases SUM…	-	PF15511:Centromere kinetochore component CENP-T histone fold	-	-	-
Q9CY50	Ssr1	Translocon-associated protein subunit alpha	107513	Translocon-associated protein subunit alpha OS=Mus musculus OX=10090 GN=Ssr1 PE=1 SV=1	Q9CY50	16	6	6	286	4.0742	32065	Q9CY50;A0A286YCG8;A0A286YCT4	SSRA_MOUSE	Ssr1	Translocon-associated protein subunit alpha	1.86862e+06	2.6142e+06	1.39633e+06	2.26795e+06	2.78494e+06	2.7477e+06	0.177317	0.753681	-0.407974	1.95972e+06	614023	354507	31.3322	2.6002e+06	288337	166472	11.0891	down	0.538364	0.75125	GO:0005783|endoplasmic reticulum;GO:0005789|endoplasmic reticulum membrane	-	GO:0005783|endoplasmic reticulum;GO:0005789|endoplasmic reticulum membrane	-	mmu04141 Protein processing in endoplasmic reticulum	-	-	PF03896:Translocon-associated protein (TRAP), alpha subunit	Cytoplasm;Membrane;Endoplasmic reticulum	-	-
Q9DB20	Atp5po	ATP synthase peripheral stalk subunit OSCP, mitochondrial	28080	ATP synthase peripheral stalk subunit OSCP, mitochondrial OS=Mus musculus OX=10090 GN=Atp5po PE=1 SV=1	Q9DB20	56	14	14	213	10.6666	23363.5	Q9DB20;A0A338P776;F6XVM5	ATPO_MOUSE	Atp5po	ATP synthase peripheral stalk subunit OSCP, mitochondrial	681999	791499	540052	608207	1.26627e+06	1.2724e+06	0.178919	0.639857	-0.644179	671183	126072	72787.4	18.7835	1.04896e+06	381715	220383	36.3899	down	0.539339	0.747343	GO:0005739|mitochondrion;GO:0005743|mitochondrial inner membrane;GO:0005886|plasma membrane;GO:0009986|cell surface;GO:0016887|ATP hydrolysis activity;GO:0042776|proton motive force-driven mitochondrial ATP synthesis;GO:0043209|myelin sheath;GO:0044877|protein-containing complex binding;GO:0045259|proton-transporting ATP synthase complex;GO:0045263|proton-transporting ATP synthase complex, coupli…	GO:0042776|proton motive force-driven mitochondrial ATP synthesis;GO:1902600|proton transmembrane transport	GO:0005739|mitochondrion;GO:0005743|mitochondrial inner membrane;GO:0005886|plasma membrane;GO:0009986|cell surface;GO:0043209|myelin sheath;GO:0045259|proton-transporting ATP synthase complex;GO:0045263|proton-transporting ATP synthase complex, coupling factor F(o)	GO:0016887|ATP hydrolysis activity;GO:0044877|protein-containing complex binding;GO:0046933|proton-transporting ATP synthase activity, rotational mechanism;GO:1903924|estradiol binding	mmu01100 Metabolic pathways;mmu05014 Amyotrophic lateral sclerosis;mmu05020 Prion disease;mmu05022 Pathways of neurodegeneration - multiple diseases;mmu05208 Chemical carcinogenesis - reactive oxygen species;mmu05016 Huntington disease;mmu05012 Parkinson disease;mmu05010 Alzheimer disease;mmu05415 Diabetic cardiomyopathy;mmu00190 Oxidative phosphorylation;mmu04714 Thermogenesis	R-MMU-9837999 Mitochondrial protein degradation;R-MMU-1428517 Aerobic respiration and respiratory electron transport;R-MMU-1592230 Mitochondrial biogenesis;R-MMU-163210 Formation of ATP by chemiosmotic coupling;R-MMU-8949613 Cristae formation;R-MMU-1852241 Organelle biogenesis and maintenance	WP295 Electron transport chain;WP1248 Oxidative phosphorylation	PF00213:ATP synthase delta (OSCP) subunit	Cytoplasm;Mitochondrion;Membrane	-	-
P40142	Tkt	Transketolase	21881	Transketolase OS=Mus musculus OX=10090 GN=Tkt PE=1 SV=1	P40142	46	40	40	623	7.4708	67630.5	P40142;A0A286YE28	TKT_MOUSE	Tkt	Transketolase	1.32094e+06	1.45186e+06	1.23089e+06	1.40733e+06	1.57343e+06	1.42727e+06	0.178927	0.908272	-0.138804	1.33456e+06	111111	64149.9	8.32565	1.46934e+06	90691.1	52360.5	6.17223	down	0.539339	0.747323	GO:0000287|magnesium ion binding;GO:0004802|transketolase activity;GO:0005509|calcium ion binding;GO:0005654|nucleoplasm;GO:0005777|peroxisome;GO:0005789|endoplasmic reticulum membrane;GO:0005829|cytosol;GO:0006098|pentose-phosphate shunt;GO:0009052|pentose-phosphate shunt, non-oxidative branch;GO:0016604|nuclear body;GO:0030246|carbohydrate binding;GO:0030976|thiamine pyrophosphate binding;GO:00…	GO:0006098|pentose-phosphate shunt;GO:0009052|pentose-phosphate shunt, non-oxidative branch;GO:0040008|regulation of growth;GO:0046166|glyceraldehyde-3-phosphate biosynthetic process;GO:1901159|xylulose 5-phosphate biosynthetic process	GO:0005654|nucleoplasm;GO:0005777|peroxisome;GO:0005789|endoplasmic reticulum membrane;GO:0005829|cytosol;GO:0016604|nuclear body;GO:0043209|myelin sheath	GO:0000287|magnesium ion binding;GO:0004802|transketolase activity;GO:0005509|calcium ion binding;GO:0030246|carbohydrate binding;GO:0030976|thiamine pyrophosphate binding;GO:0042803|protein homodimerization activity;GO:0048029|monosaccharide binding	mmu01100 Metabolic pathways;mmu01200 Carbon metabolism;mmu01230 Biosynthesis of amino acids;mmu00030 Pentose phosphate pathway	R-MMU-71336 Pentose phosphate pathway;R-MMU-71387 Metabolism of carbohydrates;R-MMU-163685 Integration of energy metabolism	-	PF02779:Transketolase, pyrimidine binding domain;PF02780:Transketolase, C-terminal domain;PF00456:Transketolase, thiamine diphosphate binding domain	Cytoplasm;Membrane;Endoplasmic reticulum;Peroxisome	-	-
P09103	P4hb	Protein disulfide-isomerase	18453	Protein disulfide-isomerase OS=Mus musculus OX=10090 GN=P4hb PE=1 SV=2	P09103	60	52	52	509	4.5024	57058.5	P09103	PDIA1_MOUSE	P4hb	Protein disulfide-isomerase	2.20634e+06	2.63381e+06	2.27798e+06	2.34366e+06	3.15406e+06	2.95623e+06	0.183786	0.841988	-0.248129	2.37271e+06	228936	132176	9.64873	2.81799e+06	422517	243940	14.9936	down	0.542834	0.735688	GO:0003756|protein disulfide isomerase activity;GO:0003779|actin binding;GO:0004656|procollagen-proline 4-dioxygenase activity;GO:0005178|integrin binding;GO:0005515|protein binding;GO:0005783|endoplasmic reticulum;GO:0005788|endoplasmic reticulum lumen;GO:0005793|endoplasmic reticulum-Golgi intermediate compartment;GO:0005829|cytosol;GO:0005856|cytoskeleton;GO:0006457|protein folding;GO:0006888|…	GO:0006457|protein folding;GO:0006888|endoplasmic reticulum to Golgi vesicle-mediated transport;GO:0018401|peptidyl-proline hydroxylation to 4-hydroxy-L-proline;GO:0030070|insulin processing;GO:0034975|protein folding in endoplasmic reticulum;GO:0034976|response to endoplasmic reticulum stress;GO:0045785|positive regulation of cell adhesion;GO:0046598|positive regulation of viral entry into host …	GO:0005783|endoplasmic reticulum;GO:0005788|endoplasmic reticulum lumen;GO:0005793|endoplasmic reticulum-Golgi intermediate compartment;GO:0005829|cytosol;GO:0005856|cytoskeleton;GO:0009897|external side of plasma membrane;GO:0016222|procollagen-proline 4-dioxygenase complex;GO:0030027|lamellipodium;GO:0032991|protein-containing complex;GO:0034663|endoplasmic reticulum chaperone complex;GO:004247…	GO:0003756|protein disulfide isomerase activity;GO:0003779|actin binding;GO:0004656|procollagen-proline 4-dioxygenase activity;GO:0005178|integrin binding;GO:0005515|protein binding;GO:0015035|protein-disulfide reductase activity;GO:0016972|thiol oxidase activity;GO:0019899|enzyme binding;GO:0044877|protein-containing complex binding;GO:0046982|protein heterodimerization activity	mmu04141 Protein processing in endoplasmic reticulum	R-MMU-9711123 Cellular response to chemical stress;R-MMU-5358346 Hedgehog ligand biogenesis;R-MMU-1280215 Cytokine Signaling in Immune system;R-MMU-3299685 Detoxification of Reactive Oxygen Species;R-MMU-449147 Signaling by Interleukins;R-MMU-174824 Plasma lipoprotein assembly, remodeling, and clearance;R-MMU-5358351 Signaling by Hedgehog;R-MMU-8957275 Post-translational protein phosphorylation;R…	-	PF00085:Thioredoxin;PF13848:Thioredoxin-like domain	Cytoplasm;Membrane;Endoplasmic reticulum	-	-
P31725	S100a9	Protein S100-A9	20202	Protein S100-A9 OS=Mus musculus OX=10090 GN=S100a9 PE=1 SV=3	P31725	56	14	14	113	7.1053	13048.9	P31725	S10A9_MOUSE	S100a9	Protein S100-A9	29555	5793.02	6915.33	538071	265347	2.29955e+06	0.184791	0.0136203	-6.1981	14087.8	13406.8	7740.41	95.1659	1.03432e+06	1.10417e+06	637493	106.753	down	0.543469	0.73332	GO:0001533|cornified envelope;GO:0002523|leukocyte migration involved in inflammatory response;GO:0002544|chronic inflammatory response;GO:0002790|peptide secretion;GO:0002793|positive regulation of peptide secretion;GO:0005509|calcium ion binding;GO:0005576|extracellular region;GO:0005615|extracellular space;GO:0005737|cytoplasm;GO:0005856|cytoskeleton;GO:0006417|regulation of translation;GO:000…	GO:0002523|leukocyte migration involved in inflammatory response;GO:0002544|chronic inflammatory response;GO:0002790|peptide secretion;GO:0002793|positive regulation of peptide secretion;GO:0006417|regulation of translation;GO:0006914|autophagy;GO:0006915|apoptotic process;GO:0006919|activation of cysteine-type endopeptidase activity involved in apoptotic process;GO:0010976|positive regulation of…	GO:0001533|cornified envelope;GO:0005576|extracellular region;GO:0005615|extracellular space;GO:0005737|cytoplasm;GO:0005856|cytoskeleton;GO:1990660|calprotectin complex;GO:1990662|S100A9 complex	GO:0005509|calcium ion binding;GO:0016209|antioxidant activity;GO:0048306|calcium-dependent protein binding	mmu04657 IL-17 signaling pathway	R-MMU-195258 RHO GTPase Effectors;R-MMU-168898 Toll-like Receptor Cascades;R-MMU-5686938 Regulation of TLR by endogenous ligand;R-MMU-5668599 RHO GTPases Activate NADPH Oxidases;R-MMU-6803157 Antimicrobial peptides	WP4466 Oxidative stress and redox pathway	PF01023:S-100/ICaBP type calcium binding domain	Cytoplasm;Membrane;Extracellular region	-	-
P62264	Rps14	Small ribosomal subunit protein uS11	20044	Small ribosomal subunit protein uS11 OS=Mus musculus OX=10090 GN=Rps14 PE=1 SV=3	P62264	42	12	12	151	10.7859	16272.7	P62264;D3YVF4;D3Z7I1	RS14_MOUSE	Rps14	Small ribosomal subunit protein uS11	1.44999e+06	1.73869e+06	1.30557e+06	1.52139e+06	1.88487e+06	2.09314e+06	0.185919	0.817224	-0.291197	1.49808e+06	220529	127323	14.7208	1.83314e+06	289364	167065	15.7852	down	0.544906	0.730677	GO:0000028|ribosomal small subunit assembly;GO:0000122|negative regulation of transcription by RNA polymerase II;GO:0002181|cytoplasmic translation;GO:0003723|RNA binding;GO:0003735|structural constituent of ribosome;GO:0005730|nucleolus;GO:0005737|cytoplasm;GO:0005739|mitochondrion;GO:0005829|cytosol;GO:0005840|ribosome;GO:0006412|translation;GO:0006417|regulation of translation;GO:0014069|posts…	GO:0000028|ribosomal small subunit assembly;GO:0000122|negative regulation of transcription by RNA polymerase II;GO:0002181|cytoplasmic translation;GO:0006412|translation;GO:0006417|regulation of translation;GO:0030218|erythrocyte differentiation;GO:0030490|maturation of SSU-rRNA;GO:0042274|ribosomal small subunit biogenesis;GO:0140236|translation at presynapse;GO:0140242|translation at postsynap…	GO:0005730|nucleolus;GO:0005737|cytoplasm;GO:0005739|mitochondrion;GO:0005829|cytosol;GO:0005840|ribosome;GO:0014069|postsynaptic density;GO:0022626|cytosolic ribosome;GO:0022627|cytosolic small ribosomal subunit;GO:0032040|small-subunit processome;GO:0045202|synapse;GO:0098793|presynapse;GO:0098794|postsynapse	GO:0003723|RNA binding;GO:0003735|structural constituent of ribosome;GO:0045182|translation regulator activity;GO:0048027|mRNA 5'-UTR binding	mmu05171 Coronavirus disease - COVID-19;mmu03010 Ribosome	R-MMU-72766 Translation;R-MMU-72613 Eukaryotic Translation Initiation;R-MMU-72737 Cap-dependent Translation Initiation;R-MMU-72706 GTP hydrolysis and joining of the 60S ribosomal subunit;R-MMU-156827 L13a-mediated translational silencing of Ceruloplasmin expression;R-MMU-72689 Formation of a pool of free 40S subunits;R-MMU-1799339 SRP-dependent cotranslational protein targeting to membrane;R-MMU-…	WP163 Cytoplasmic ribosomal proteins;WP310 mRNA processing	PF00411:Ribosomal protein S11	Cytoplasm;Mitochondrion;Ribosome;Nucleolus	-	-
C0HKE1	H2ac6	Histone H2A type 1-B	319164	Histone H2A type 1-B OS=Mus musculus OX=10090 GN=H2ac4 PE=1 SV=1	C0HKE1;C0HKE2;C0HKE3;C0HKE4;C0HKE5;C0HKE6;C0HKE7;C0HKE8;C0HKE9;Q8BFU2;Q8CGP5;Q8CGP6;Q8CGP7;Q8R1M2	35	0	5	130	11.6623	14135.5	C0HKE1;C0HKE2;C0HKE3;C0HKE4;C0HKE5;C0HKE6;C0HKE7;C0HKE8;C0HKE9;Q64523;Q6GSS7;Q8BFU2;Q8CGP5;Q8CGP6;Q8CGP7;Q8R1M2;Q8CGP4;A0A0N4SV66	H2A1B_MOUSE;H2A1C_MOUSE;H2A1D_MOUSE;H2A1E_MOUSE;H2A1F_MOUSE;H2A1G_MOUSE;H2A1H_MOUSE;H2A1I_MOUSE;H2A1K_MOUSE;H2A1N_MOUSE;H2A1O_MOUSE;H2A1P_MOUSE;H2A3_MOUSE;H2AJ_MOUSE	H2ac11;H2ac12;H2ac13;H2ac15;H2ac25;H2ac4;H2ac6;H2ac7;H2ac8;H2aj;Hist1h2af;Hist1h2an;Hist1h2ao;Hist1h2ap	Histone H2A type 1-B	236192	412490	246565	561530	975131	3.07135e+06	0.187329	0.194281	-2.36379	298416	98927	57115.6	33.1507	1.536e+06	1.34564e+06	776903	87.6062	down	0.544906	0.727395	GO:0000786|nucleosome;GO:0003677|DNA binding;GO:0005634|nucleus;GO:0030527|structural constituent of chromatin;GO:0031507|heterochromatin formation;GO:0043505|CENP-A containing nucleosome;GO:0046982|protein heterodimerization activity	GO:0031507|heterochromatin formation	GO:0000786|nucleosome;GO:0005634|nucleus;GO:0043505|CENP-A containing nucleosome	GO:0003677|DNA binding;GO:0030527|structural constituent of chromatin;GO:0046982|protein heterodimerization activity	mmu04217 Necroptosis;mmu04613 Neutrophil extracellular trap formation;mmu05322 Systemic lupus erythematosus;mmu05034 Alcoholism;mmu03082 ATP-dependent chromatin remodeling	R-MMU-5689603 UCH proteinases;R-MMU-5689880 Ub-specific processing proteases;R-MMU-5688426 Deubiquitination;R-MMU-68886 M Phase;R-MMU-8878171 Transcriptional regulation by RUNX1;R-MMU-5689901 Metalloprotease DUBs;R-MMU-68875 Mitotic Prophase;R-MMU-2559583 Cellular Senescence;R-MMU-3214858 RMTs methylate histone arginines;R-MMU-2559586 DNA Damage/Telomere Stress Induced Senescence;R-MMU-2299718 Co…	-	PF16211:C-terminus of histone H2A;PF00125:Core histone H2A/H2B/H3/H4	-	-	-
Q922Q8	Lrrc59	Leucine-rich repeat-containing protein 59	98238	Leucine-rich repeat-containing protein 59 OS=Mus musculus OX=10090 GN=Lrrc59 PE=1 SV=1	Q922Q8	43	17	17	307	10.2323	34877.4	Q922Q8	LRC59_MOUSE	Lrrc59	Leucine-rich repeat-containing protein 59	465410	510360	341061	416992	929847	697072	0.196773	0.64427	-0.634262	438944	87697.8	50632.3	19.9793	681303	256791	148258	37.6911	down	0.55033	0.706034	GO:0005635|nuclear envelope;GO:0005783|endoplasmic reticulum;GO:0005789|endoplasmic reticulum membrane;GO:0042645|mitochondrial nucleoid	-	GO:0005635|nuclear envelope;GO:0005783|endoplasmic reticulum;GO:0005789|endoplasmic reticulum membrane;GO:0042645|mitochondrial nucleoid	-	-	-	-	PF00560:Leucine Rich Repeat;PF13855:Leucine rich repeat	Cytoplasm;Mitochondrion;Membrane;Endoplasmic reticulum	-	-
O70251	Eef1b2	Elongation factor 1-beta	55949	Elongation factor 1-beta OS=Mus musculus OX=10090 GN=Eef1b PE=1 SV=5	O70251	34	1	8	225	4.2878	24693.7	O70251;A0A087WS46	EF1B_MOUSE	Eef1b	Elongation factor 1-beta	1.65146e+06	1.59724e+06	1.21778e+06	1.59413e+06	1.6989e+06	1.935e+06	0.208856	0.854334	-0.227128	1.48883e+06	236293	136424	15.8711	1.74268e+06	174597	100804	10.0189	down	0.561801	0.680154	GO:0003746|translation elongation factor activity;GO:0005085|guanyl-nucleotide exchange factor activity;GO:0005515|protein binding;GO:0005737|cytoplasm;GO:0005783|endoplasmic reticulum;GO:0005829|cytosol;GO:0005853|eukaryotic translation elongation factor 1 complex;GO:0006414|translational elongation;GO:0045471|response to ethanol	GO:0006414|translational elongation;GO:0045471|response to ethanol	GO:0005737|cytoplasm;GO:0005783|endoplasmic reticulum;GO:0005829|cytosol;GO:0005853|eukaryotic translation elongation factor 1 complex	GO:0003746|translation elongation factor activity;GO:0005085|guanyl-nucleotide exchange factor activity;GO:0005515|protein binding	-	R-MMU-72766 Translation	WP307 Translation factors	PF00736:EF-1 guanine nucleotide exchange domain;PF10587:Eukaryotic elongation factor 1 beta central acidic region	Cytoplasm;Endoplasmic reticulum	-	-
P32261	Serpinc1	Antithrombin-III	11905	Antithrombin-III OS=Mus musculus OX=10090 GN=Serpinc1 PE=1 SV=1	P32261	47	35	35	465	6.3701	52003.6	P32261	ANT3_MOUSE	Serpinc1	Antithrombin-III	1.84263e+06	1.81655e+06	2.82603e+06	1.78127e+06	1.11956e+06	995093	0.10437	1.66461	0.735185	2.16174e+06	575446	332234	26.6196	1.29864e+06	422579	243976	32.5401	up	0.508701	0.981425	GO:0002020|protease binding;GO:0004867|serine-type endopeptidase inhibitor activity;GO:0005615|extracellular space;GO:0007584|response to nutrient;GO:0007596|blood coagulation;GO:0008201|heparin binding;GO:0010466|negative regulation of peptidase activity;GO:0030193|regulation of blood coagulation;GO:0042802|identical protein binding;GO:0062023|collagen-containing extracellular matrix	GO:0007584|response to nutrient;GO:0007596|blood coagulation;GO:0010466|negative regulation of peptidase activity;GO:0030193|regulation of blood coagulation	GO:0005615|extracellular space;GO:0062023|collagen-containing extracellular matrix	GO:0002020|protease binding;GO:0004867|serine-type endopeptidase inhibitor activity;GO:0008201|heparin binding;GO:0042802|identical protein binding	mmu04610 Complement and coagulation cascades	R-MMU-140877 Formation of Fibrin Clot (Clotting Cascade);R-MMU-140875 Common Pathway of Fibrin Clot Formation;R-MMU-8957275 Post-translational protein phosphorylation;R-MMU-381426 Regulation of Insulin-like Growth Factor (IGF) transport and uptake by Insulin-like Growth Factor Binding Proteins (IGFBPs);R-MMU-140837 Intrinsic Pathway of Fibrin Clot Formation	-	PF00079:Serpin (serine protease inhibitor)	Extracellular region	-	-
P47962	Rpl5	Large ribosomal subunit protein uL18	100503670	Large ribosomal subunit protein uL18 OS=Mus musculus OX=10090 GN=Rpl5 PE=1 SV=3	P47962	52	35	35	297	10.2648	34400.6	P47962	RL5_MOUSE	Rpl5	Large ribosomal subunit protein uL18	626822	734564	590255	633046	888755	821766	0.211654	0.832766	-0.264018	650547	75022.7	43314.4	11.5323	781189	132596	76554.3	16.9736	down	0.563585	0.674374	GO:0000027|ribosomal large subunit assembly;GO:0002181|cytoplasmic translation;GO:0003729|mRNA binding;GO:0003730|mRNA 3'-UTR binding;GO:0003735|structural constituent of ribosome;GO:0005515|protein binding;GO:0005634|nucleus;GO:0005654|nucleoplasm;GO:0005730|nucleolus;GO:0005737|cytoplasm;GO:0005783|endoplasmic reticulum;GO:0005829|cytosol;GO:0005840|ribosome;GO:0006364|rRNA processing;GO:000809…	GO:0000027|ribosomal large subunit assembly;GO:0002181|cytoplasmic translation;GO:0006364|rRNA processing;GO:0010628|positive regulation of gene expression;GO:0042273|ribosomal large subunit biogenesis;GO:0045727|positive regulation of translation;GO:0050821|protein stabilization;GO:0140236|translation at presynapse;GO:0140242|translation at postsynapse;GO:1901796|regulation of signal transductio…	GO:0005634|nucleus;GO:0005654|nucleoplasm;GO:0005730|nucleolus;GO:0005737|cytoplasm;GO:0005783|endoplasmic reticulum;GO:0005829|cytosol;GO:0005840|ribosome;GO:0014069|postsynaptic density;GO:0017101|aminoacyl-tRNA synthetase multienzyme complex;GO:0022625|cytosolic large ribosomal subunit;GO:0022626|cytosolic ribosome;GO:0032991|protein-containing complex;GO:0045202|synapse;GO:0098793|presynapse;…	GO:0003729|mRNA binding;GO:0003730|mRNA 3'-UTR binding;GO:0003735|structural constituent of ribosome;GO:0005515|protein binding;GO:0008097|5S rRNA binding;GO:0031625|ubiquitin protein ligase binding;GO:0048027|mRNA 5'-UTR binding;GO:1990948|ubiquitin ligase inhibitor activity	mmu05171 Coronavirus disease - COVID-19;mmu03010 Ribosome	R-MMU-72766 Translation;R-MMU-72613 Eukaryotic Translation Initiation;R-MMU-72737 Cap-dependent Translation Initiation;R-MMU-72706 GTP hydrolysis and joining of the 60S ribosomal subunit;R-MMU-156827 L13a-mediated translational silencing of Ceruloplasmin expression;R-MMU-72689 Formation of a pool of free 40S subunits;R-MMU-1799339 SRP-dependent cotranslational protein targeting to membrane;R-MMU-…	-	PF14204:Ribosomal L18 C-terminal region;PF17144:Ribosomal large subunit proteins 60S L5, and 50S L18	Cytoplasm;Endoplasmic reticulum;Ribosome;Nucleolus	-	-
P14148	Rpl7	Large ribosomal subunit protein uL30	19989	Large ribosomal subunit protein uL30 OS=Mus musculus OX=10090 GN=Rpl7 PE=1 SV=2	P14148	51	24	24	270	11.5479	31419.6	P14148;F6XI62	RL7_MOUSE	Rpl7	Large ribosomal subunit protein uL30	838035	1.00106e+06	726620	698540	1.79604e+06	1.62761e+06	0.212833	0.622416	-0.68405	855238	138026	79689.2	16.1389	1.37406e+06	591050	341243	43.0148	down	0.565154	0.67196	GO:0000463|maturation of LSU-rRNA from tricistronic rRNA transcript (SSU-rRNA, 5.8S rRNA, LSU-rRNA);GO:0002181|cytoplasmic translation;GO:0003677|DNA binding;GO:0003723|RNA binding;GO:0003729|mRNA binding;GO:0003735|structural constituent of ribosome;GO:0005737|cytoplasm;GO:0005829|cytosol;GO:0005840|ribosome;GO:0006364|rRNA processing;GO:0006412|translation;GO:0008097|5S rRNA binding;GO:0014069|…	GO:0000463|maturation of LSU-rRNA from tricistronic rRNA transcript (SSU-rRNA, 5.8S rRNA, LSU-rRNA);GO:0002181|cytoplasmic translation;GO:0006364|rRNA processing;GO:0006412|translation;GO:0042273|ribosomal large subunit biogenesis;GO:0140236|translation at presynapse;GO:0140242|translation at postsynapse	GO:0005737|cytoplasm;GO:0005829|cytosol;GO:0005840|ribosome;GO:0014069|postsynaptic density;GO:0022625|cytosolic large ribosomal subunit;GO:0022626|cytosolic ribosome;GO:0031672|A band;GO:0045202|synapse;GO:0098793|presynapse;GO:0098794|postsynapse;GO:1990904|ribonucleoprotein complex	GO:0003677|DNA binding;GO:0003723|RNA binding;GO:0003729|mRNA binding;GO:0003735|structural constituent of ribosome;GO:0008097|5S rRNA binding;GO:0042802|identical protein binding	mmu05171 Coronavirus disease - COVID-19;mmu03010 Ribosome	R-MMU-72766 Translation;R-MMU-72613 Eukaryotic Translation Initiation;R-MMU-72737 Cap-dependent Translation Initiation;R-MMU-72706 GTP hydrolysis and joining of the 60S ribosomal subunit;R-MMU-156827 L13a-mediated translational silencing of Ceruloplasmin expression;R-MMU-72689 Formation of a pool of free 40S subunits;R-MMU-1799339 SRP-dependent cotranslational protein targeting to membrane;R-MMU-…	WP163 Cytoplasmic ribosomal proteins;WP310 mRNA processing	PF00327:Ribosomal protein L30p/L7e;PF08079:Ribosomal L30 N-terminal domain	Cytoplasm;Ribosome	-	-
P15535	B4galt1	Beta-1,4-galactosyltransferase 1	14595	Beta-1,4-galactosyltransferase 1 OS=Mus musculus OX=10090 GN=B4galt1 PE=1 SV=1	P15535	32	14	14	399	9.718	44411.1	P15535;B1AXY5	B4GT1_MOUSE	B4galt1	Beta-1,4-galactosyltransferase 1	1.53211e+06	1.41361e+06	1.49981e+06	1.17023e+06	1.23479e+06	1.29396e+06	0.00776066	1.20182	0.265227	1.48184e+06	61256.7	35366.6	4.13382	1.23299e+06	61881.2	35727.1	5.01877	up	0.49448	2.1101	GO:0000138|Golgi trans cisterna;GO:0002064|epithelial cell development;GO:0002526|acute inflammatory response;GO:0003831|beta-N-acetylglucosaminylglycopeptide beta-1,4-galactosyltransferase activity;GO:0003945|N-acetyllactosamine synthase activity;GO:0004461|lactose synthase activity;GO:0005515|protein binding;GO:0005576|extracellular region;GO:0005794|Golgi apparatus;GO:0005886|plasma membrane;G…	GO:0002064|epithelial cell development;GO:0002526|acute inflammatory response;GO:0005989|lactose biosynthetic process;GO:0006012|galactose metabolic process;GO:0006486|protein glycosylation;GO:0006487|protein N-linked glycosylation;GO:0006629|lipid metabolic process;GO:0007155|cell adhesion;GO:0007339|binding of sperm to zona pellucida;GO:0007341|penetration of zona pellucida;GO:0008283|cell popu…	GO:0000138|Golgi trans cisterna;GO:0005576|extracellular region;GO:0005794|Golgi apparatus;GO:0005886|plasma membrane;GO:0009897|external side of plasma membrane;GO:0009986|cell surface;GO:0016323|basolateral plasma membrane;GO:0030057|desmosome;GO:0030175|filopodium;GO:0031526|brush border membrane;GO:0032580|Golgi cisterna membrane;GO:0032991|protein-containing complex	GO:0003831|beta-N-acetylglucosaminylglycopeptide beta-1,4-galactosyltransferase activity;GO:0003945|N-acetyllactosamine synthase activity;GO:0004461|lactose synthase activity;GO:0005515|protein binding;GO:0008378|galactosyltransferase activity;GO:0030145|manganese ion binding;GO:0035250|UDP-galactosyltransferase activity;GO:0042802|identical protein binding;GO:0043014|alpha-tubulin binding;GO:004…	mmu01100 Metabolic pathways;mmu00510 N-Glycan biosynthesis;mmu00513 Various types of N-glycan biosynthesis;mmu00052 Galactose metabolism;mmu00514 Other types of O-glycan biosynthesis;mmu00533 Glycosaminoglycan biosynthesis - keratan sulfate;mmu00515 Mannose type O-glycan biosynthesis;mmu00601 Glycosphingolipid biosynthesis - lacto and neolacto series	R-MMU-446203 Asparagine N-linked glycosylation;R-MMU-948021 Transport to the Golgi and subsequent modification;R-MMU-71387 Metabolism of carbohydrates;R-MMU-975576 N-glycan antennae elongation in the medial/trans-Golgi;R-MMU-975577 N-Glycan antennae elongation;R-MMU-1638074 Keratan sulfate/keratin metabolism;R-MMU-1630316 Glycosaminoglycan metabolism;R-MMU-2022854 Keratan sulfate biosynthesis;R-M…	-	PF02709:N-terminal domain of galactosyltransferase;PF13733:N-terminal region of glycosyl transferase group 7	Cytoplasm;Membrane;Golgi apparatus;Extracellular region	-	-
Q9CZX8	Rps19	Small ribosomal subunit protein eS19	20085	Small ribosomal subunit protein eS19 OS=Mus musculus OX=10090 GN=Rps19 PE=1 SV=3	Q9CZX8	70	18	18	145	11.0868	16085.5	Q9CZX8;D3Z722;D3YUG3;D3YUT3;D3Z5R8	RS19_MOUSE	Rps19	Small ribosomal subunit protein eS19	748615	918192	691209	754044	1.09618e+06	1.09343e+06	0.214552	0.80105	-0.320036	786005	118020	68139	15.0152	981219	196744	113590	20.051	down	0.565638	0.668467	GO:0000028|ribosomal small subunit assembly;GO:0000462|maturation of SSU-rRNA from tricistronic rRNA transcript (SSU-rRNA, 5.8S rRNA, LSU-rRNA);GO:0002181|cytoplasmic translation;GO:0002548|monocyte chemotaxis;GO:0003723|RNA binding;GO:0003735|structural constituent of ribosome;GO:0005654|nucleoplasm;GO:0005730|nucleolus;GO:0005737|cytoplasm;GO:0005829|cytosol;GO:0005840|ribosome;GO:0006364|rRNA …	GO:0000028|ribosomal small subunit assembly;GO:0000462|maturation of SSU-rRNA from tricistronic rRNA transcript (SSU-rRNA, 5.8S rRNA, LSU-rRNA);GO:0002181|cytoplasmic translation;GO:0002548|monocyte chemotaxis;GO:0006364|rRNA processing;GO:0007000|nucleolus organization;GO:0007219|Notch signaling pathway;GO:0030218|erythrocyte differentiation;GO:0030490|maturation of SSU-rRNA;GO:0031640|killing o…	GO:0005654|nucleoplasm;GO:0005730|nucleolus;GO:0005737|cytoplasm;GO:0005829|cytosol;GO:0005840|ribosome;GO:0014069|postsynaptic density;GO:0015935|small ribosomal subunit;GO:0022626|cytosolic ribosome;GO:0022627|cytosolic small ribosomal subunit;GO:0032040|small-subunit processome;GO:0045202|synapse;GO:0098794|postsynapse	GO:0003723|RNA binding;GO:0003735|structural constituent of ribosome;GO:0017134|fibroblast growth factor binding;GO:0019901|protein kinase binding;GO:0031369|translation initiation factor binding;GO:0042802|identical protein binding	mmu05171 Coronavirus disease - COVID-19;mmu03010 Ribosome	R-MMU-72766 Translation;R-MMU-72613 Eukaryotic Translation Initiation;R-MMU-72737 Cap-dependent Translation Initiation;R-MMU-72706 GTP hydrolysis and joining of the 60S ribosomal subunit;R-MMU-156827 L13a-mediated translational silencing of Ceruloplasmin expression;R-MMU-72689 Formation of a pool of free 40S subunits;R-MMU-1799339 SRP-dependent cotranslational protein targeting to membrane;R-MMU-…	WP163 Cytoplasmic ribosomal proteins	PF01090:Ribosomal protein S19e	Cytoplasm;Ribosome;Nucleolus	-	-
Q06890	Clu	Clusterin	12759	Clusterin OS=Mus musculus OX=10090 GN=Clu PE=1 SV=1	Q06890	47	44	44	448	5.3843	51655.6	Q06890;E9PUU2;E9Q8Y5;E9Q9B8;E9PXG5;E9Q2G2	CLUS_MOUSE	Clu	Clusterin	4.22345e+06	4.87268e+06	6.06484e+06	8.99414e+06	5.03612e+06	6.45228e+06	0.237228	0.74019	-0.434032	5.05366e+06	933938	539209	18.4804	6.82751e+06	2.00551e+06	1.15788e+06	29.374	down	0.582353	0.624835	GO:0000902|cell morphogenesis;GO:0001540|amyloid-beta binding;GO:0001774|microglial cell activation;GO:0002434|immune complex clearance;GO:0005102|signaling receptor binding;GO:0005515|protein binding;GO:0005615|extracellular space;GO:0005634|nucleus;GO:0005737|cytoplasm;GO:0005739|mitochondrion;GO:0005743|mitochondrial inner membrane;GO:0005829|cytosol;GO:0005856|cytoskeleton;GO:0008284|positive…	GO:0000902|cell morphogenesis;GO:0001774|microglial cell activation;GO:0002434|immune complex clearance;GO:0008284|positive regulation of cell population proliferation;GO:0009615|response to virus;GO:0010628|positive regulation of gene expression;GO:0017038|protein import;GO:0031018|endocrine pancreas development;GO:0031333|negative regulation of protein-containing complex assembly;GO:0031334|pos…	GO:0005615|extracellular space;GO:0005634|nucleus;GO:0005737|cytoplasm;GO:0005739|mitochondrion;GO:0005743|mitochondrial inner membrane;GO:0005829|cytosol;GO:0005856|cytoskeleton;GO:0009986|cell surface;GO:0016020|membrane;GO:0016235|aggresome;GO:0030426|growth cone;GO:0032991|protein-containing complex;GO:0034366|spherical high-density lipoprotein particle;GO:0042583|chromaffin granule;GO:004323…	GO:0001540|amyloid-beta binding;GO:0005102|signaling receptor binding;GO:0005515|protein binding;GO:0031625|ubiquitin protein ligase binding;GO:0044877|protein-containing complex binding;GO:0048018|receptor ligand activity;GO:0048156|tau protein binding;GO:0050750|low-density lipoprotein particle receptor binding;GO:0051082|unfolded protein binding;GO:0051787|misfolded protein binding;GO:0140597|…	mmu04610 Complement and coagulation cascades	R-MMU-114608 Platelet degranulation;R-MMU-76005 Response to elevated platelet cytosolic Ca2+;R-MMU-76002 Platelet activation, signaling and aggregation;R-MMU-977606 Regulation of Complement cascade;R-MMU-166658 Complement cascade;R-MMU-6803157 Antimicrobial peptides	-	PF01093:Clusterin	Cytoplasm;Mitochondrion;Membrane;Endoplasmic reticulum;Extracellular region	-	-
P14211	Calr	Calreticulin	12317	Calreticulin OS=Mus musculus OX=10090 GN=Calr PE=1 SV=1	P14211	44	22	22	416	4.0896	47994.5	P14211	CALR_MOUSE	Calr	Calreticulin	3.07161e+06	3.1192e+06	2.74907e+06	2.92511e+06	3.64886e+06	3.35731e+06	0.240959	0.900173	-0.151726	2.97996e+06	201365	116258	6.75731	3.31043e+06	364145	210239	10.9999	down	0.583611	0.618057	GO:0000122|negative regulation of transcription by RNA polymerase II;GO:0001669|acrosomal vesicle;GO:0001849|complement component C1q complex binding;GO:0002502|peptide antigen assembly with MHC class I protein complex;GO:0003729|mRNA binding;GO:0005049|nuclear export signal receptor activity;GO:0005178|integrin binding;GO:0005506|iron ion binding;GO:0005509|calcium ion binding;GO:0005515|protein…	GO:0000122|negative regulation of transcription by RNA polymerase II;GO:0002502|peptide antigen assembly with MHC class I protein complex;GO:0006457|protein folding;GO:0006611|protein export from nucleus;GO:0007283|spermatogenesis;GO:0008284|positive regulation of cell population proliferation;GO:0009410|response to xenobiotic stimulus;GO:0010595|positive regulation of endothelial cell migration;…	GO:0001669|acrosomal vesicle;GO:0005576|extracellular region;GO:0005615|extracellular space;GO:0005634|nucleus;GO:0005635|nuclear envelope;GO:0005737|cytoplasm;GO:0005783|endoplasmic reticulum;GO:0005788|endoplasmic reticulum lumen;GO:0005789|endoplasmic reticulum membrane;GO:0005790|smooth endoplasmic reticulum;GO:0005829|cytosol;GO:0005840|ribosome;GO:0009897|external side of plasma membrane;GO…	GO:0001849|complement component C1q complex binding;GO:0003729|mRNA binding;GO:0005049|nuclear export signal receptor activity;GO:0005178|integrin binding;GO:0005506|iron ion binding;GO:0005509|calcium ion binding;GO:0005515|protein binding;GO:0030246|carbohydrate binding;GO:0031625|ubiquitin protein ligase binding;GO:0042277|peptide binding;GO:0042562|hormone binding;GO:0050681|nuclear androgen …	mmu04141 Protein processing in endoplasmic reticulum;mmu04145 Phagosome;mmu05170 Human immunodeficiency virus 1 infection;mmu05142 Chagas disease;mmu05169 Epstein-Barr virus infection;mmu04148 Efferocytosis;mmu05163 Human cytomegalovirus infection;mmu05166 Human T-cell leukemia virus 1 infection;mmu04612 Antigen processing and presentation;mmu05168 Herpes simplex virus 1 infection	R-MMU-446203 Asparagine N-linked glycosylation;R-MMU-1236975 Antigen processing-Cross presentation;R-MMU-983169 Class I MHC mediated antigen processing & presentation;R-MMU-532668 N-glycan trimming in the ER and Calnexin/Calreticulin cycle;R-MMU-983170 Antigen Presentation: Folding, assembly and peptide loading of class I MHC;R-MMU-1236974 ER-Phagosome pathway;R-MMU-3000480 Scavenging by Class A …	WP553 Calcium regulation in cardiac cells	PF00262:Calreticulin family	Cytoplasm;Membrane;Endoplasmic reticulum;Ribosome;Lysosome;Extracellular region	-	-
Q61838	Pzp	Pregnancy zone protein	11287	Pregnancy zone protein OS=Mus musculus OX=10090 GN=Pzp PE=1 SV=3	Q61838	42	73	75	1495	6.6679	165853	Q61838	PZP_MOUSE	Pzp	Pregnancy zone protein	1.89256e+06	1.90401e+06	2.86884e+06	1.76103e+06	832191	1.0185e+06	0.0771967	1.8455	0.884009	2.22181e+06	560380	323536	25.2218	1.20391e+06	491391	283705	40.8164	up	0.508701	1.1124	GO:0002020|protease binding;GO:0004866|endopeptidase inhibitor activity;GO:0004867|serine-type endopeptidase inhibitor activity;GO:0005576|extracellular region;GO:0005615|extracellular space;GO:0007566|embryo implantation;GO:0010466|negative regulation of peptidase activity;GO:0044877|protein-containing complex binding;GO:0048403|brain-derived neurotrophic factor binding;GO:0048406|nerve growth f…	GO:0007566|embryo implantation;GO:0010466|negative regulation of peptidase activity	GO:0005576|extracellular region;GO:0005615|extracellular space;GO:0062023|collagen-containing extracellular matrix	GO:0002020|protease binding;GO:0004866|endopeptidase inhibitor activity;GO:0004867|serine-type endopeptidase inhibitor activity;GO:0044877|protein-containing complex binding;GO:0048403|brain-derived neurotrophic factor binding;GO:0048406|nerve growth factor binding	-	-	-	-	Extracellular region	-	-
P10853	H2bc7	Histone H2B type 1-F/J/L	319180	Histone H2B type 1-F/J/L OS=Mus musculus OX=10090 GN=H2bc7 PE=1 SV=2	P10853;P10854;Q64475;Q64478;Q64525;Q6ZWY9;Q8CGP1;Q8CGP2	40	0	6	126	11.004	13936.2	P10853;P10854;P70696;Q64475;Q64478;Q64524;Q64525;Q6ZWY9;Q8CGP0;Q8CGP1;Q8CGP2;Q9D2U9;Q8CBB6	H2B1B_MOUSE;H2B1C_MOUSE;H2B1F_MOUSE;H2B1H_MOUSE;H2B1K_MOUSE;H2B1M_MOUSE;H2B1P_MOUSE;H2B2B_MOUSE	H2bc12;H2bc14;H2bc18;H2bc3;H2bc4;H2bc7;H2bc9;Hist1h2bp	Histone H2B type 1-F/J/L	222778	309541	217980	301028	574684	2.0542e+06	0.253618	0.256083	-1.96532	250100	51533.4	29752.8	20.6052	976636	943172	544541	96.5736	down	0.589046	0.59582	GO:0005615|extracellular space;GO:0005634|nucleus;GO:0005654|nucleoplasm;GO:0005829|cytosol;GO:0042802|identical protein binding	-	GO:0005615|extracellular space;GO:0005634|nucleus;GO:0005654|nucleoplasm;GO:0005829|cytosol	GO:0042802|identical protein binding	mmu05203 Viral carcinogenesis;mmu04613 Neutrophil extracellular trap formation;mmu05322 Systemic lupus erythematosus;mmu05034 Alcoholism	R-MMU-68886 M Phase;R-MMU-69620 Cell Cycle Checkpoints;R-MMU-69481 G2/M Checkpoints;R-MMU-8852135 Protein ubiquitination;R-MMU-8878171 Transcriptional regulation by RUNX1;R-MMU-8866654 E3 ubiquitin ligases ubiquitinate target proteins;R-MMU-9006931 Signaling by Nuclear Receptors;R-MMU-68875 Mitotic Prophase;R-MMU-8939211 ESR-mediated signaling;R-MMU-2559583 Cellular Senescence;R-MMU-69473 G2/M DN…	-	PF00125:Core histone H2A/H2B/H3/H4	Cytoplasm;Extracellular region	-	-
P01027	C3	Complement C3	12266	Complement C3 OS=Mus musculus OX=10090 GN=C3 PE=1 SV=3	P01027	61	126	126	1663	6.6996	186484	P01027	CO3_MOUSE	C3	Complement C3	1.5084e+06	1.72507e+06	2.36804e+06	1.74541e+06	928436	919963	0.149917	1.55865	0.640301	1.86717e+06	447090	258127	23.9448	1.19794e+06	474146	273749	39.5802	up	0.52253	0.824149	GO:0001798|positive regulation of type IIa hypersensitivity;GO:0001934|positive regulation of protein phosphorylation;GO:0001970|positive regulation of activation of membrane attack complex;GO:0002430|complement receptor mediated signaling pathway;GO:0004866|endopeptidase inhibitor activity;GO:0005515|protein binding;GO:0005576|extracellular region;GO:0005615|extracellular space;GO:0006631|fatty …	GO:0001798|positive regulation of type IIa hypersensitivity;GO:0001934|positive regulation of protein phosphorylation;GO:0001970|positive regulation of activation of membrane attack complex;GO:0002430|complement receptor mediated signaling pathway;GO:0006631|fatty acid metabolic process;GO:0006954|inflammatory response;GO:0006956|complement activation;GO:0006957|complement activation, alternative…	GO:0005576|extracellular region;GO:0005615|extracellular space;GO:0009986|cell surface;GO:0032991|protein-containing complex	GO:0004866|endopeptidase inhibitor activity;GO:0005515|protein binding;GO:0008289|lipid binding;GO:0031715|C5L2 anaphylatoxin chemotactic receptor binding;GO:0048018|receptor ligand activity	mmu05171 Coronavirus disease - COVID-19;mmu04610 Complement and coagulation cascades;mmu04145 Phagosome;mmu05133 Pertussis;mmu04936 Alcoholic liver disease;mmu05142 Chagas disease;mmu05134 Legionellosis;mmu05152 Tuberculosis;mmu05140 Leishmaniasis;mmu05203 Viral carcinogenesis;mmu05167 Kaposi sarcoma-associated herpesvirus infection;mmu04613 Neutrophil extracellular trap formation;mmu05150 Staphy…	R-MMU-977606 Regulation of Complement cascade;R-MMU-166658 Complement cascade;R-MMU-8957275 Post-translational protein phosphorylation;R-MMU-381426 Regulation of Insulin-like Growth Factor (IGF) transport and uptake by Insulin-like Growth Factor Binding Proteins (IGFBPs);R-MMU-166663 Initial triggering of complement;R-MMU-198933 Immunoregulatory interactions between a Lymphoid and a non-Lymphoid …	WP200 Complement activation, classical pathway;WP3625 Tyrobp causal network in microglia	PF01821:Anaphylotoxin-like domain;PF17790:Macroglobulin domain MG1;PF01835:MG2 domain;PF17789:Macroglobulin domain MG4;PF00207:Alpha-2-macroglobulin family;PF07677:A-macroglobulin receptor binding domain;PF07678:A-macroglobulin TED domain;PF07703:Alpha-2-macroglobulin bait region domain;PF17791:Macroglobulin domain MG3;PF21308:Complement component 3, CUB domain 2;PF21406:Complement component 3, C…	Extracellular region	-	-
Q9D8N0	Eef1g	Elongation factor 1-gamma	67160	Elongation factor 1-gamma OS=Mus musculus OX=10090 GN=Eef1g PE=1 SV=3	Q9D8N0	49	30	30	437	6.6968	50060.8	Q9D8N0	EF1G_MOUSE	Eef1g	Elongation factor 1-gamma	1.96833e+06	1.90305e+06	1.63504e+06	1.85491e+06	2.36868e+06	1.99201e+06	0.269038	0.885904	-0.174778	1.83547e+06	176624	101974	9.62283	2.07187e+06	266034	153595	12.8403	down	0.596923	0.570186	GO:0003746|translation elongation factor activity;GO:0005634|nucleus;GO:0005737|cytoplasm;GO:0005783|endoplasmic reticulum;GO:0006414|translational elongation;GO:0009615|response to virus	GO:0006414|translational elongation;GO:0009615|response to virus	GO:0005634|nucleus;GO:0005737|cytoplasm;GO:0005783|endoplasmic reticulum	GO:0003746|translation elongation factor activity	mmu05134 Legionellosis	R-MMU-72766 Translation	WP307 Translation factors	PF00043:Glutathione S-transferase, C-terminal domain;PF02798:Glutathione S-transferase, N-terminal domain;PF00647:Elongation factor 1 gamma, conserved domain	Cytoplasm;Endoplasmic reticulum	-	-
P47911	Rpl6	Large ribosomal subunit protein eL6	19988	Large ribosomal subunit protein eL6 OS=Mus musculus OX=10090 GN=Rpl6 PE=1 SV=3	P47911	40	22	22	296	11.3863	33509.6	P47911	RL6_MOUSE	Rpl6	Large ribosomal subunit protein eL6	537366	752908	556951	504482	1.1622e+06	939686	0.284705	0.708737	-0.496678	615742	119193	68815.9	19.3576	868788	334540	193147	38.5065	down	0.606526	0.545605	GO:0000049|tRNA binding;GO:0002181|cytoplasmic translation;GO:0003723|RNA binding;GO:0003729|mRNA binding;GO:0003735|structural constituent of ribosome;GO:0005634|nucleus;GO:0005730|nucleolus;GO:0005737|cytoplasm;GO:0005791|rough endoplasmic reticulum;GO:0005829|cytosol;GO:0005840|ribosome;GO:0014069|postsynaptic density;GO:0022625|cytosolic large ribosomal subunit;GO:0022626|cytosolic ribosome;G…	GO:0002181|cytoplasmic translation;GO:0140236|translation at presynapse;GO:0140242|translation at postsynapse	GO:0005634|nucleus;GO:0005730|nucleolus;GO:0005737|cytoplasm;GO:0005791|rough endoplasmic reticulum;GO:0005829|cytosol;GO:0005840|ribosome;GO:0014069|postsynaptic density;GO:0022625|cytosolic large ribosomal subunit;GO:0022626|cytosolic ribosome;GO:0031672|A band;GO:0036464|cytoplasmic ribonucleoprotein granule;GO:0045202|synapse;GO:0098793|presynapse;GO:0098794|postsynapse	GO:0000049|tRNA binding;GO:0003723|RNA binding;GO:0003729|mRNA binding;GO:0003735|structural constituent of ribosome;GO:1990932|5.8S rRNA binding	mmu05171 Coronavirus disease - COVID-19;mmu03010 Ribosome	R-MMU-72766 Translation;R-MMU-72613 Eukaryotic Translation Initiation;R-MMU-72737 Cap-dependent Translation Initiation;R-MMU-72706 GTP hydrolysis and joining of the 60S ribosomal subunit;R-MMU-156827 L13a-mediated translational silencing of Ceruloplasmin expression;R-MMU-72689 Formation of a pool of free 40S subunits;R-MMU-1799339 SRP-dependent cotranslational protein targeting to membrane;R-MMU-…	WP163 Cytoplasmic ribosomal proteins;WP246 TNF-alpha NF-kB signaling pathway	PF01159:Ribosomal protein L6e;PF03868:Ribosomal protein L6, N-terminal domain	Cytoplasm;Endoplasmic reticulum;Ribosome;Nucleolus	-	-
A2A6Q5	Cdc27	Cell division cycle protein 27 homolog	217232	Cell division cycle protein 27 homolog OS=Mus musculus OX=10090 GN=Cdc27 PE=1 SV=1	A2A6Q5	1	1	1	825	7.0043	91842.4	A2A6Q5	CDC27_MOUSE	Cdc27	Cell division cycle protein 27 homolog	1.42489e+06	1.19382e+06	1.13277e+06	1.51855e+06	849252	1.0765e+06	0.659745	1.08919	0.123252	1.2505e+06	154086	88961.5	12.322	1.1481e+06	340346	196499	29.6442	up	0.848663	0.180624	GO:0005515|protein binding;GO:0005634|nucleus;GO:0005654|nucleoplasm;GO:0005680|anaphase-promoting complex;GO:0005737|cytoplasm;GO:0005813|centrosome;GO:0005819|spindle;GO:0007091|metaphase/anaphase transition of mitotic cell cycle;GO:0016567|protein ubiquitination;GO:0019903|protein phosphatase binding;GO:0031145|anaphase-promoting complex-dependent catabolic process;GO:0031175|neuron projection…	GO:0007091|metaphase/anaphase transition of mitotic cell cycle;GO:0016567|protein ubiquitination;GO:0031145|anaphase-promoting complex-dependent catabolic process;GO:0031175|neuron projection development;GO:0051301|cell division;GO:0070936|protein K48-linked ubiquitination;GO:0070979|protein K11-linked ubiquitination;GO:0141198|protein branched polyubiquitination	GO:0005634|nucleus;GO:0005654|nucleoplasm;GO:0005680|anaphase-promoting complex;GO:0005737|cytoplasm;GO:0005813|centrosome;GO:0005819|spindle;GO:0072686|mitotic spindle	GO:0005515|protein binding;GO:0019903|protein phosphatase binding	mmu04114 Oocyte meiosis;mmu04120 Ubiquitin mediated proteolysis;mmu04914 Progesterone-mediated oocyte maturation;mmu05166 Human T-cell leukemia virus 1 infection;mmu04110 Cell cycle	R-MMU-174084 Autodegradation of Cdh1 by Cdh1:APC/C;R-MMU-174184 Cdc20:Phospho-APC/C mediated degradation of Cyclin A;R-MMU-176814 Activation of APC/C and APC/C:Cdc20 mediated degradation of mitotic proteins;R-MMU-174154 APC/C:Cdc20 mediated degradation of Securin;R-MMU-179419 APC:Cdc20 mediated degradation of cell cycle proteins prior to satisfation of the cell cycle checkpoint;R-MMU-176409 APC/C…	-	PF00515:Tetratricopeptide repeat;PF13181:Tetratricopeptide repeat;PF12895:Anaphase-promoting complex, cyclosome, subunit 3	Cytoplasm;Centrosome	-	-
Q9CXW4	Rpl11	Large ribosomal subunit protein uL5	67025	Large ribosomal subunit protein uL5 OS=Mus musculus OX=10090 GN=Rpl11 PE=1 SV=4	Q9CXW4	56	15	15	178	10.1409	20252.4	Q9CXW4	RL11_MOUSE	Rpl11	Large ribosomal subunit protein uL5	1.68117e+06	1.65276e+06	1.30415e+06	1.43136e+06	1.99769e+06	2.09838e+06	0.285036	0.839103	-0.253079	1.54603e+06	209949	121214	13.5799	1.84247e+06	359580	207603	19.5161	down	0.606526	0.545101	GO:0000027|ribosomal large subunit assembly;GO:0002181|cytoplasmic translation;GO:0003723|RNA binding;GO:0003735|structural constituent of ribosome;GO:0005515|protein binding;GO:0005654|nucleoplasm;GO:0005730|nucleolus;GO:0005737|cytoplasm;GO:0005829|cytosol;GO:0006364|rRNA processing;GO:0006412|translation;GO:0006605|protein targeting;GO:0008097|5S rRNA binding;GO:0010628|positive regulation of …	GO:0000027|ribosomal large subunit assembly;GO:0002181|cytoplasmic translation;GO:0006364|rRNA processing;GO:0006412|translation;GO:0006605|protein targeting;GO:0010628|positive regulation of gene expression;GO:0032092|positive regulation of protein binding;GO:0032435|negative regulation of proteasomal ubiquitin-dependent protein catabolic process;GO:0034504|protein localization to nucleus;GO:004…	GO:0005654|nucleoplasm;GO:0005730|nucleolus;GO:0005737|cytoplasm;GO:0005829|cytosol;GO:0022625|cytosolic large ribosomal subunit;GO:0022626|cytosolic ribosome;GO:0032991|protein-containing complex;GO:0045202|synapse	GO:0003723|RNA binding;GO:0003735|structural constituent of ribosome;GO:0005515|protein binding;GO:0008097|5S rRNA binding;GO:0031625|ubiquitin protein ligase binding;GO:0042975|peroxisome proliferator activated receptor binding;GO:1990948|ubiquitin ligase inhibitor activity	mmu05171 Coronavirus disease - COVID-19;mmu03010 Ribosome	R-MMU-72766 Translation;R-MMU-72613 Eukaryotic Translation Initiation;R-MMU-72737 Cap-dependent Translation Initiation;R-MMU-72706 GTP hydrolysis and joining of the 60S ribosomal subunit;R-MMU-156827 L13a-mediated translational silencing of Ceruloplasmin expression;R-MMU-72689 Formation of a pool of free 40S subunits;R-MMU-1799339 SRP-dependent cotranslational protein targeting to membrane;R-MMU-…	WP163 Cytoplasmic ribosomal proteins;WP310 mRNA processing	PF00281:Ribosomal protein L5;PF00673:ribosomal L5P family C-terminus	Cytoplasm;Ribosome;Nucleolus	-	-
Q9CZ30	Ola1	Obg-like ATPase 1	67059	Obg-like ATPase 1 OS=Mus musculus OX=10090 GN=Ola1 PE=1 SV=1	Q9CZ30	35	15	17	396	7.8027	44729.5	Q9CZ30	OLA1_MOUSE	Ola1	Obg-like ATPase 1	2.73226e+06	2.52967e+06	2.54313e+06	2.76984e+06	3.21604e+06	2.56235e+06	0.290675	0.913061	-0.131216	2.60169e+06	113280	65402.4	4.35411	2.84941e+06	334031	192853	11.7228	down	0.609493	0.536592	GO:0005524|ATP binding;GO:0005525|GTP binding;GO:0005730|nucleolus;GO:0005737|cytoplasm;GO:0005813|centrosome;GO:0005829|cytosol;GO:0016887|ATP hydrolysis activity;GO:0043023|ribosomal large subunit binding;GO:0046034|ATP metabolic process;GO:0046872|metal ion binding	GO:0046034|ATP metabolic process	GO:0005730|nucleolus;GO:0005737|cytoplasm;GO:0005813|centrosome;GO:0005829|cytosol	GO:0005524|ATP binding;GO:0005525|GTP binding;GO:0016887|ATP hydrolysis activity;GO:0043023|ribosomal large subunit binding;GO:0046872|metal ion binding	-	R-MMU-114608 Platelet degranulation;R-MMU-76005 Response to elevated platelet cytosolic Ca2+;R-MMU-76002 Platelet activation, signaling and aggregation	-	PF01926:50S ribosome-binding GTPase;PF06071:Protein of unknown function (DUF933)	Cytoplasm;Nucleolus;Centrosome	-	-
P29752	Lalba	Alpha-lactalbumin	16770	Alpha-lactalbumin OS=Mus musculus OX=10090 GN=Lalba PE=1 SV=1	P29752	28	6	6	143	4.5364	16259.7	P29752	LALBA_MOUSE	Lalba	Alpha-lactalbumin	1.41316e+06	1.62373e+06	1.65588e+06	1.47606e+06	890881	1.04832e+06	0.0892919	1.37405	0.458439	1.56425e+06	131837	76116	8.42809	1.13842e+06	302816	174831	26.5996	up	0.508701	1.04919	GO:0003796|lysozyme activity;GO:0004461|lactose synthase activity;GO:0005509|calcium ion binding;GO:0005515|protein binding;GO:0005576|extracellular region;GO:0005989|lactose biosynthetic process;GO:0032991|protein-containing complex	GO:0005989|lactose biosynthetic process	GO:0005576|extracellular region;GO:0032991|protein-containing complex	GO:0003796|lysozyme activity;GO:0004461|lactose synthase activity;GO:0005509|calcium ion binding;GO:0005515|protein binding	mmu01100 Metabolic pathways;mmu00052 Galactose metabolism	R-MMU-71387 Metabolism of carbohydrates	-	PF00062:C-type lysozyme/alpha-lactalbumin family	Extracellular region	-	-
P11499	Hsp90ab1	Heat shock protein HSP 90-beta	15516	Heat shock protein HSP 90-beta OS=Mus musculus OX=10090 GN=Hsp90ab1 PE=1 SV=3	P11499	49	37	59	724	4.6838	83281.2	P07901;P11499;E9Q3D6	HS90B_MOUSE	Hsp90ab1	Heat shock protein HSP 90-beta	2.09139e+06	1.86463e+06	1.74924e+06	2.14143e+06	2.14683e+06	1.87976e+06	0.312753	0.924973	-0.112518	1.90175e+06	174066	100497	9.15294	2.05601e+06	152658	88137.4	7.42498	down	0.627852	0.504798	GO:0001890|placenta development;GO:0002134|UTP binding;GO:0002135|CTP binding;GO:0003725|double-stranded RNA binding;GO:0005515|protein binding;GO:0005524|ATP binding;GO:0005525|GTP binding;GO:0005576|extracellular region;GO:0005622|intracellular anatomical structure;GO:0005634|nucleus;GO:0005737|cytoplasm;GO:0005739|mitochondrion;GO:0005765|lysosomal membrane;GO:0005829|cytosol;GO:0005886|plasma…	GO:0001890|placenta development;GO:0006457|protein folding;GO:0007004|telomere maintenance via telomerase;GO:0019062|virion attachment to host cell;GO:0030511|positive regulation of transforming growth factor beta receptor signaling pathway;GO:0031396|regulation of protein ubiquitination;GO:0032435|negative regulation of proteasomal ubiquitin-dependent protein catabolic process;GO:0032880|regulat…	GO:0005576|extracellular region;GO:0005622|intracellular anatomical structure;GO:0005634|nucleus;GO:0005737|cytoplasm;GO:0005739|mitochondrion;GO:0005765|lysosomal membrane;GO:0005829|cytosol;GO:0005886|plasma membrane;GO:0008180|COP9 signalosome;GO:0009986|cell surface;GO:0016234|inclusion body;GO:0016323|basolateral plasma membrane;GO:0016324|apical plasma membrane;GO:0031526|brush border membr…	GO:0002134|UTP binding;GO:0002135|CTP binding;GO:0003725|double-stranded RNA binding;GO:0005515|protein binding;GO:0005524|ATP binding;GO:0005525|GTP binding;GO:0016887|ATP hydrolysis activity;GO:0017098|sulfonylurea receptor binding;GO:0019887|protein kinase regulator activity;GO:0019900|kinase binding;GO:0019901|protein kinase binding;GO:0030235|nitric-oxide synthase regulator activity;GO:00309…	mmu04141 Protein processing in endoplasmic reticulum;mmu05132 Salmonella infection;mmu05417 Lipid and atherosclerosis;mmu05418 Fluid shear stress and atherosclerosis;mmu04217 Necroptosis;mmu05215 Prostate cancer;mmu04914 Progesterone-mediated oocyte maturation;mmu04621 NOD-like receptor signaling pathway;mmu04915 Estrogen signaling pathway;mmu04151 PI3K-Akt signaling pathway;mmu04657 IL-17 signal…	R-MMU-8852276 The role of GTSE1 in G2/M progression after G2 checkpoint;R-MMU-3371497 HSP90 chaperone cycle for steroid hormone receptors (SHR) in the presence of ligand;R-MMU-69275 G2/M Transition;R-MMU-453274 Mitotic G2-G2/M phases;R-MMU-3371556 Cellular response to heat stress;R-MMU-9012999 RHO GTPase cycle;R-MMU-2029480 Fcgamma receptor (FCGR) dependent phagocytosis;R-MMU-168928 DDX58/IFIH1-m…	WP246 TNF-alpha NF-kB signaling pathway;WP2841 Focal adhesion: PI3K-Akt-mTOR signaling pathway	PF00183:Hsp90 protein;PF13589:Histidine kinase-, DNA gyrase B-, and HSP90-like ATPase	Cytoplasm;Mitochondrion;Membrane;Lysosome;Extracellular region	-	-
Q9CZM2	Rpl15	Large ribosomal subunit protein eL15	66480	Large ribosomal subunit protein eL15 OS=Mus musculus OX=10090 GN=Rpl15 PE=1 SV=4	Q9CZM2	41	12	12	204	12.1291	24146.1	Q9CZM2	RL15_MOUSE	Rpl15	Large ribosomal subunit protein eL15	917351	919084	667920	710469	1.57397e+06	1.12815e+06	0.313659	0.733857	-0.446429	834785	144512	83434.2	17.3113	1.13753e+06	431828	249316	37.9619	down	0.627852	0.503543	GO:0002181|cytoplasmic translation;GO:0003723|RNA binding;GO:0003735|structural constituent of ribosome;GO:0005634|nucleus;GO:0005737|cytoplasm;GO:0005829|cytosol;GO:0005840|ribosome;GO:0022625|cytosolic large ribosomal subunit;GO:0022626|cytosolic ribosome;GO:0031672|A band;GO:0045202|synapse;GO:0045471|response to ethanol;GO:0098793|presynapse;GO:0098794|postsynapse;GO:0140236|translation at pr…	GO:0002181|cytoplasmic translation;GO:0045471|response to ethanol;GO:0140236|translation at presynapse;GO:0140242|translation at postsynapse	GO:0005634|nucleus;GO:0005737|cytoplasm;GO:0005829|cytosol;GO:0005840|ribosome;GO:0022625|cytosolic large ribosomal subunit;GO:0022626|cytosolic ribosome;GO:0031672|A band;GO:0045202|synapse;GO:0098793|presynapse;GO:0098794|postsynapse	GO:0003723|RNA binding;GO:0003735|structural constituent of ribosome	mmu05171 Coronavirus disease - COVID-19;mmu03010 Ribosome	R-MMU-72766 Translation;R-MMU-72613 Eukaryotic Translation Initiation;R-MMU-72737 Cap-dependent Translation Initiation;R-MMU-72706 GTP hydrolysis and joining of the 60S ribosomal subunit;R-MMU-156827 L13a-mediated translational silencing of Ceruloplasmin expression;R-MMU-72689 Formation of a pool of free 40S subunits;R-MMU-1799339 SRP-dependent cotranslational protein targeting to membrane;R-MMU-…	WP163 Cytoplasmic ribosomal proteins	PF00827:Ribosomal L15	Cytoplasm;Ribosome	-	-
A0A140T8M1	Igkv10-96	Immunoglobulin kappa variable 10-96 (Fragment)	692165	Immunoglobulin kappa variable 10-96 (Fragment) OS=Mus musculus OX=10090 GN=Igkv10-96 PE=4 SV=2	A0A140T8M1	25	2	2	115	5.6871	12681.2	P01644;P01645;P01646;P01647;P01648;P04946;A0A140T8M1	A0A140T8M1_MOUSE	Igkv10-96	Immunoglobulin kappa variable 10-96 (Fragment)	1.54493e+06	1.3792e+06	3.0062e+06	1.21334e+06	1.36696e+06	788385	0.192317	1.76043	0.815926	1.97678e+06	895351	516931	45.2935	1.12289e+06	299704	173034	26.6903	up	0.547755	0.715983	GO:0006955|immune response;GO:0019814|immunoglobulin complex	GO:0006955|immune response	GO:0019814|immunoglobulin complex	-	-	-	-	-	-	-	-
P63101	Ywhaz	14-3-3 protein zeta/delta	22631	14-3-3 protein zeta/delta OS=Mus musculus OX=10090 GN=Ywhaz PE=1 SV=1	P63101	42	11	17	245	4.4346	27771.1	P63101;A0A2I3BQ03	1433Z_MOUSE	Ywhaz	14-3-3 protein zeta/delta	1.34456e+06	1.19877e+06	1.08183e+06	1.29184e+06	1.49525e+06	1.22297e+06	0.314379	0.904016	-0.14558	1.20839e+06	131626	75994.1	10.8927	1.33669e+06	141575	81738.5	10.5915	down	0.627852	0.502546	GO:0000122|negative regulation of transcription by RNA polymerase II;GO:0001525|angiogenesis;GO:0002553|histamine secretion by mast cell;GO:0003016|respiratory system process;GO:0005515|protein binding;GO:0005634|nucleus;GO:0005737|cytoplasm;GO:0005739|mitochondrion;GO:0005829|cytosol;GO:0006468|protein phosphorylation;GO:0006605|protein targeting;GO:0006626|protein targeting to mitochondrion;GO:…	GO:0000122|negative regulation of transcription by RNA polymerase II;GO:0001525|angiogenesis;GO:0002553|histamine secretion by mast cell;GO:0003016|respiratory system process;GO:0006468|protein phosphorylation;GO:0006605|protein targeting;GO:0006626|protein targeting to mitochondrion;GO:0007165|signal transduction;GO:0008039|synaptic target recognition;GO:0008104|protein localization;GO:0009410|r…	GO:0005634|nucleus;GO:0005737|cytoplasm;GO:0005739|mitochondrion;GO:0005829|cytosol;GO:0031252|cell leading edge;GO:0032991|protein-containing complex;GO:0042470|melanosome;GO:0048471|perinuclear region of cytoplasm;GO:0098686|hippocampal mossy fiber to CA3 synapse;GO:0098978|glutamatergic synapse;GO:0099572|postsynaptic specialization	GO:0005515|protein binding;GO:0019901|protein kinase binding;GO:0019904|protein domain specific binding;GO:0031625|ubiquitin protein ligase binding;GO:0042802|identical protein binding;GO:0044325|transmembrane transporter binding;GO:0044877|protein-containing complex binding;GO:0050815|phosphoserine residue binding;GO:0140297|DNA-binding transcription factor binding;GO:0140311|protein sequesterin…	mmu05161 Hepatitis B;mmu05160 Hepatitis C;mmu04114 Oocyte meiosis;mmu05203 Viral carcinogenesis;mmu04151 PI3K-Akt signaling pathway;mmu04110 Cell cycle;mmu04390 Hippo signaling pathway	R-MMU-450531 Regulation of mRNA stability by proteins that bind AU-rich elements;R-MMU-5357801 Programmed Cell Death;R-MMU-76002 Platelet activation, signaling and aggregation;R-MMU-195258 RHO GTPase Effectors;R-MMU-109581 Apoptosis;R-MMU-5628897 TP53 Regulates Metabolic Genes;R-MMU-1280215 Cytokine Signaling in Immune system;R-MMU-449147 Signaling by Interleukins;R-MMU-5625740 RHO GTPases activa…	WP246 TNF-alpha NF-kB signaling pathway;WP488 Alpha 6 beta 4 integrin signaling pathway;WP151 IL-5 signaling pathway;WP373 IL-3 signaling pathway;WP553 Calcium regulation in cardiac cells;WP385 Myometrial relaxation and contraction pathways	PF00244:14-3-3 protein	Cytoplasm;Mitochondrion	-	-
P63017	Hspa8	Heat shock cognate 71 kDa protein	15481	Heat shock cognate 71 kDa protein OS=Mus musculus OX=10090 GN=Hspa8 PE=1 SV=1	P63017	60	49	64	646	5.1625	70871.1	P63017;Q504P4	HSP7C_MOUSE	Hspa8	Heat shock cognate 71 kDa protein	2.77192e+06	2.67876e+06	2.31354e+06	2.83083e+06	2.80288e+06	2.64865e+06	0.316257	0.93744	-0.0932013	2.58807e+06	242274	139877	9.36118	2.76079e+06	98110.7	56644.2	3.55372	down	0.628182	0.49996	GO:0000082|G1/S transition of mitotic cell cycle;GO:0000398|mRNA splicing, via spliceosome;GO:0000974|Prp19 complex;GO:0001664|G protein-coupled receptor binding;GO:0001786|phosphatidylserine binding;GO:0001822|kidney development;GO:0001916|positive regulation of T cell mediated cytotoxicity;GO:0001917|photoreceptor inner segment;GO:0003723|RNA binding;GO:0005102|signaling receptor binding;GO:000…	GO:0000082|G1/S transition of mitotic cell cycle;GO:0000398|mRNA splicing, via spliceosome;GO:0001822|kidney development;GO:0001916|positive regulation of T cell mediated cytotoxicity;GO:0006457|protein folding;GO:0006606|protein import into nucleus;GO:0007165|signal transduction;GO:0007519|skeletal muscle tissue development;GO:0009410|response to xenobiotic stimulus;GO:0010045|response to nickel…	GO:0000974|Prp19 complex;GO:0001917|photoreceptor inner segment;GO:0005622|intracellular anatomical structure;GO:0005634|nucleus;GO:0005681|spliceosomal complex;GO:0005730|nucleolus;GO:0005737|cytoplasm;GO:0005765|lysosomal membrane;GO:0005770|late endosome;GO:0005776|autophagosome;GO:0005829|cytosol;GO:0005874|microtubule;GO:0005882|intermediate filament;GO:0005886|plasma membrane;GO:0008021|syn…	GO:0001664|G protein-coupled receptor binding;GO:0001786|phosphatidylserine binding;GO:0003723|RNA binding;GO:0005102|signaling receptor binding;GO:0005515|protein binding;GO:0005524|ATP binding;GO:0016887|ATP hydrolysis activity;GO:0019899|enzyme binding;GO:0030674|protein-macromolecule adaptor activity;GO:0031072|heat shock protein binding;GO:0031625|ubiquitin protein ligase binding;GO:0031686|…	mmu05020 Prion disease;mmu04141 Protein processing in endoplasmic reticulum;mmu04144 Endocytosis;mmu05417 Lipid and atherosclerosis;mmu05145 Toxoplasmosis;mmu05134 Legionellosis;mmu05162 Measles;mmu04213 Longevity regulating pathway - multiple species;mmu04915 Estrogen signaling pathway;mmu04010 MAPK signaling pathway;mmu04612 Antigen processing and presentation;mmu03040 Spliceosome	R-MMU-450408 AUF1 (hnRNP D0) binds and destabilizes mRNA;R-MMU-450531 Regulation of mRNA stability by proteins that bind AU-rich elements;R-MMU-8856828 Clathrin-mediated endocytosis;R-MMU-199992 trans-Golgi Network Vesicle Budding;R-MMU-432722 Golgi Associated Vesicle Biogenesis;R-MMU-1169410 Antiviral mechanism by IFN-stimulated genes;R-MMU-3371497 HSP90 chaperone cycle for steroid hormone recep…	WP493 Mapk signaling pathway;WP544 Exercise-induced circadian regulation	PF00012:Hsp70 protein	Cytoplasm;Membrane;Lysosome;Extracellular region;Nucleolus	-	-
Q9D9V3	Echdc1	Ethylmalonyl-CoA decarboxylase	52665	Ethylmalonyl-CoA decarboxylase OS=Mus musculus OX=10090 GN=Echdc1 PE=1 SV=2	Q9D9V3	46	16	16	322	6.9399	35467.1	Q9D9V3;E0CXS3	ECHD1_MOUSE	Echdc1	Ethylmalonyl-CoA decarboxylase	1.09946e+06	1.06113e+06	913079	1.08095e+06	1.20986e+06	1.03437e+06	0.339422	0.924362	-0.11347	1.02456e+06	98427.6	56827.2	9.60683	1.10839e+06	90906	52484.6	8.20159	down	0.643857	0.46926	GO:0004492|methyl/ethyl malonyl-CoA decarboxylase activity;GO:0005829|cytosol;GO:0006635|fatty acid beta-oxidation;GO:0016831|carboxy-lyase activity	GO:0006635|fatty acid beta-oxidation	GO:0005829|cytosol	GO:0004492|methyl/ethyl malonyl-CoA decarboxylase activity;GO:0016831|carboxy-lyase activity	mmu01100 Metabolic pathways;mmu00640 Propanoate metabolism	-	WP336 Fatty acid biosynthesis	PF00378:Enoyl-CoA hydratase/isomerase	Cytoplasm	-	-
Q61753	Phgdh	D-3-phosphoglycerate dehydrogenase	236539	D-3-phosphoglycerate dehydrogenase OS=Mus musculus OX=10090 GN=Phgdh PE=1 SV=3	Q61753	34	17	17	533	6.4888	56585.5	Q61753;F6ZSB7	SERA_MOUSE	Phgdh	D-3-phosphoglycerate dehydrogenase	1.74604e+06	1.41676e+06	1.11453e+06	1.64776e+06	1.77823e+06	1.49504e+06	0.343496	0.869194	-0.20225	1.42578e+06	315853	182358	22.153	1.64034e+06	141737	81832	8.6407	down	0.647235	0.464079	GO:0004617|phosphoglycerate dehydrogenase activity;GO:0006541|glutamine metabolic process;GO:0006544|glycine metabolic process;GO:0006563|L-serine metabolic process;GO:0006564|L-serine biosynthetic process;GO:0006566|threonine metabolic process;GO:0009448|gamma-aminobutyric acid metabolic process;GO:0010468|regulation of gene expression;GO:0019530|taurine metabolic process;GO:0021510|spinal cord …	GO:0006541|glutamine metabolic process;GO:0006544|glycine metabolic process;GO:0006563|L-serine metabolic process;GO:0006564|L-serine biosynthetic process;GO:0006566|threonine metabolic process;GO:0009448|gamma-aminobutyric acid metabolic process;GO:0010468|regulation of gene expression;GO:0019530|taurine metabolic process;GO:0021510|spinal cord development;GO:0021782|glial cell development;GO:00…	GO:0043209|myelin sheath	GO:0004617|phosphoglycerate dehydrogenase activity;GO:0051287|NAD binding	mmu01100 Metabolic pathways;mmu01200 Carbon metabolism;mmu01230 Biosynthesis of amino acids;mmu00270 Cysteine and methionine metabolism;mmu00260 Glycine, serine and threonine metabolism	R-MMU-71291 Metabolism of amino acids and derivatives	-	PF00389:D-isomer specific 2-hydroxyacid dehydrogenase, catalytic domain;PF02826:D-isomer specific 2-hydroxyacid dehydrogenase, NAD binding domain;PF19304:D-3-phosphoglycerate dehydrogenase intervening domain	-	-	-
P15532	Nme1	Nucleoside diphosphate kinase A	18102	Nucleoside diphosphate kinase A OS=Mus musculus OX=10090 GN=Nme1 PE=1 SV=1	P15532	68	1	21	152	7.2441	17207.8	P15532;E9PZF0;Q5NC80	NDKA_MOUSE	Nme1	Nucleoside diphosphate kinase A	3.86241e+06	3.24673e+06	3.05284e+06	3.74172e+06	4.18291e+06	3.32154e+06	0.358217	0.903595	-0.146252	3.38733e+06	422704	244048	12.479	3.74872e+06	430729	248681	11.49	down	0.655069	0.445854	GO:0000287|magnesium ion binding;GO:0000977|RNA polymerase II transcription regulatory region sequence-specific DNA binding;GO:0002762|negative regulation of myeloid leukocyte differentiation;GO:0003697|single-stranded DNA binding;GO:0004536|DNA nuclease activity;GO:0004550|nucleoside diphosphate kinase activity;GO:0005524|ATP binding;GO:0005525|GTP binding;GO:0005634|nucleus;GO:0005739|mitochond…	GO:0002762|negative regulation of myeloid leukocyte differentiation;GO:0006183|GTP biosynthetic process;GO:0006228|UTP biosynthetic process;GO:0006231|dTMP biosynthetic process;GO:0006241|CTP biosynthetic process;GO:0006259|DNA metabolic process;GO:0006897|endocytosis;GO:0007399|nervous system development;GO:0007595|lactation;GO:0010629|negative regulation of gene expression;GO:0010976|positive r…	GO:0005634|nucleus;GO:0005739|mitochondrion;GO:0005741|mitochondrial outer membrane;GO:0005769|early endosome;GO:0005813|centrosome;GO:0005829|cytosol;GO:0005882|intermediate filament;GO:0032587|ruffle membrane;GO:0043209|myelin sheath;GO:0048471|perinuclear region of cytoplasm	GO:0000287|magnesium ion binding;GO:0000977|RNA polymerase II transcription regulatory region sequence-specific DNA binding;GO:0003697|single-stranded DNA binding;GO:0004536|DNA nuclease activity;GO:0004550|nucleoside diphosphate kinase activity;GO:0005524|ATP binding;GO:0005525|GTP binding;GO:0008408|3'-5' exonuclease activity;GO:0019215|intermediate filament binding;GO:0019899|enzyme binding;GO…	mmu01100 Metabolic pathways;mmu01240 Biosynthesis of cofactors;mmu01232 Nucleotide metabolism;mmu00240 Pyrimidine metabolism;mmu00983 Drug metabolism - other enzymes;mmu00230 Purine metabolism	R-MMU-15869 Metabolism of nucleotides;R-MMU-499943 Interconversion of nucleotide di- and triphosphates;R-MMU-9755088 Ribavirin ADME;R-MMU-9748787 Azathioprine ADME;R-MMU-9748784 Drug ADME	WP2185 Purine metabolism	PF00334:Nucleoside diphosphate kinase	Cytoplasm;Mitochondrion;Membrane;Centrosome	-	-
P70389	Igfals	Insulin-like growth factor-binding protein complex acid labile subunit	16005	Insulin-like growth factor-binding protein complex acid labile subunit OS=Mus musculus OX=10090 GN=Igfals PE=1 SV=1	P70389	34	27	27	603	6.5765	66960	P70389;A0A0R4J0S2	ALS_MOUSE	Igfals	Insulin-like growth factor-binding protein complex acid labile subunit	1.3654e+06	1.69043e+06	2.11264e+06	1.44322e+06	950955	892337	0.0870413	1.57263	0.653181	1.72282e+06	374668	216315	21.7473	1.0955e+06	302553	174679	27.6177	up	0.508701	1.06027	GO:0005515|protein binding;GO:0005520|insulin-like growth factor binding;GO:0007155|cell adhesion;GO:0007411|axon guidance;GO:0008201|heparin binding;GO:0042567|insulin-like growth factor ternary complex;GO:0048495|Roundabout binding;GO:0050919|negative chemotaxis	GO:0007155|cell adhesion;GO:0007411|axon guidance;GO:0050919|negative chemotaxis	GO:0042567|insulin-like growth factor ternary complex	GO:0005515|protein binding;GO:0005520|insulin-like growth factor binding;GO:0008201|heparin binding;GO:0048495|Roundabout binding	mmu04935 Growth hormone synthesis, secretion and action	R-MMU-201681 TCF dependent signaling in response to WNT;R-MMU-195721 Signaling by WNT;R-MMU-4641263 Regulation of FZD by ubiquitination	-	PF00560:Leucine Rich Repeat;PF01462:Leucine rich repeat N-terminal domain;PF13855:Leucine rich repeat	Extracellular region	-	-
P20918	Plg	Plasminogen	18815	Plasminogen OS=Mus musculus OX=10090 GN=Plg PE=1 SV=3	P20918	29	31	31	812	6.5664	90807.9	P20918	PLMN_MOUSE	Plg	Plasminogen	1.56271e+06	1.55207e+06	2.23199e+06	1.59109e+06	793217	843571	0.107988	1.65644	0.728084	1.78226e+06	389518	224888	21.8553	1.07596e+06	446824	257974	41.528	up	0.508701	0.966623	GO:0002020|protease binding;GO:0004175|endopeptidase activity;GO:0004252|serine-type endopeptidase activity;GO:0005102|signaling receptor binding;GO:0005576|extracellular region;GO:0005615|extracellular space;GO:0006508|proteolysis;GO:0007596|blood coagulation;GO:0009897|external side of plasma membrane;GO:0009986|cell surface;GO:0010812|negative regulation of cell-substrate adhesion;GO:0016485|p…	GO:0006508|proteolysis;GO:0007596|blood coagulation;GO:0010812|negative regulation of cell-substrate adhesion;GO:0016485|protein processing;GO:0016525|negative regulation of angiogenesis;GO:0022617|extracellular matrix disassembly;GO:0042246|tissue regeneration;GO:0042730|fibrinolysis;GO:0043536|positive regulation of blood vessel endothelial cell migration;GO:0045445|myoblast differentiation;GO:…	GO:0005576|extracellular region;GO:0005615|extracellular space;GO:0009897|external side of plasma membrane;GO:0009986|cell surface;GO:0062023|collagen-containing extracellular matrix;GO:0098685|Schaffer collateral - CA1 synapse;GO:0098978|glutamatergic synapse	GO:0002020|protease binding;GO:0004175|endopeptidase activity;GO:0004252|serine-type endopeptidase activity;GO:0005102|signaling receptor binding;GO:0019899|enzyme binding;GO:0019900|kinase binding;GO:0019904|protein domain specific binding;GO:0034185|apolipoprotein binding;GO:0051087|protein-folding chaperone binding;GO:1990405|protein antigen binding	mmu04610 Complement and coagulation cascades;mmu05164 Influenza A;mmu05150 Staphylococcus aureus infection;mmu04080 Neuroactive ligand-receptor interaction	R-MMU-114608 Platelet degranulation;R-MMU-76005 Response to elevated platelet cytosolic Ca2+;R-MMU-76002 Platelet activation, signaling and aggregation;R-MMU-9006934 Signaling by Receptor Tyrosine Kinases;R-MMU-186797 Signaling by PDGF;R-MMU-75205 Dissolution of Fibrin Clot;R-MMU-1474244 Extracellular matrix organization;R-MMU-1474228 Degradation of the extracellular matrix;R-MMU-1592389 Activati…	WP5128 Fibrin complement receptor 3 signaling pathway;WP460 Blood clotting cascade	PF00024:PAN domain;PF00051:Kringle domain;PF00089:Trypsin	Membrane;Extracellular region	-	-
Q8R197	Olah	S-acyl fatty acid synthase thioesterase, medium chain	99035	S-acyl fatty acid synthase thioesterase, medium chain OS=Mus musculus OX=10090 GN=Olah PE=2 SV=1	Q8R197	51	20	20	265	6.581	30250	Q8R197	SAST_MOUSE	Olah	S-acyl fatty acid synthase thioesterase, medium chain	1.51095e+06	1.19933e+06	1.12464e+06	1.59749e+06	1.62901e+06	1.1846e+06	0.359505	0.869379	-0.201943	1.27831e+06	204910	118305	16.0298	1.47037e+06	247980	143171	16.8652	down	0.656327	0.444295	GO:0005575|cellular_component;GO:0005829|cytosol;GO:0008610|lipid biosynthetic process;GO:0016297|fatty acyl-[ACP] hydrolase activity;GO:0051792|medium-chain fatty acid biosynthetic process	GO:0008610|lipid biosynthetic process;GO:0051792|medium-chain fatty acid biosynthetic process	GO:0005575|cellular_component;GO:0005829|cytosol	GO:0016297|fatty acyl-[ACP] hydrolase activity	mmu01100 Metabolic pathways;mmu00061 Fatty acid biosynthesis	-	-	PF00975:Thioesterase domain	Cytoplasm	-	-
A0A075B6A3	Igha	Immunoglobulin heavy constant alpha (Fragment)	238447	Immunoglobulin heavy constant alpha (Fragment) OS=Mus musculus OX=10090 GN=Igha PE=1 SV=1	A0A075B6A3;A0A0A6YXW6	32	12	12	344	4.8966	36837.7	P01878;A0A075B6A3;A0A0A6YXW6	A0A075B6A3_MOUSE;A0A0A6YXW6_MOUSE	Igha	Immunoglobulin heavy constant alpha (Fragment)	7.96222e+06	5.16593e+06	7.98821e+06	1.19798e+07	5.91657e+06	9.31985e+06	0.364435	0.775875	-0.366103	7.03879e+06	1.622e+06	936460	23.0437	9.07206e+06	3.03918e+06	1.75467e+06	33.5004	down	0.660788	0.43838	GO:0002385|mucosal immune response;GO:0002455|humoral immune response mediated by circulating immunoglobulin;GO:0003823|antigen binding;GO:0005615|extracellular space;GO:0006958|complement activation, classical pathway;GO:0016064|immunoglobulin mediated immune response;GO:0019731|antibacterial humoral response;GO:0034987|immunoglobulin receptor binding;GO:0042571|immunoglobulin complex, circulati…	GO:0002385|mucosal immune response;GO:0002455|humoral immune response mediated by circulating immunoglobulin;GO:0006958|complement activation, classical pathway;GO:0016064|immunoglobulin mediated immune response;GO:0019731|antibacterial humoral response	GO:0005615|extracellular space;GO:0042571|immunoglobulin complex, circulating;GO:0071748|monomeric IgA immunoglobulin complex;GO:0071751|secretory IgA immunoglobulin complex;GO:0071752|secretory dimeric IgA immunoglobulin complex	GO:0003823|antigen binding;GO:0034987|immunoglobulin receptor binding	-	-	-	-	Extracellular region	-	-
P60843	Eif4a1	Eukaryotic initiation factor 4A-I	13681	Eukaryotic initiation factor 4A-I OS=Mus musculus OX=10090 GN=Eif4a1 PE=1 SV=1	P60843	53	18	35	406	5.1199	46153.9	P60843;P10630;E9Q561;Q8BTU6	IF4A1_MOUSE	Eif4a1	Eukaryotic initiation factor 4A-I	1.37519e+06	1.34556e+06	1.18764e+06	1.2687e+06	1.42169e+06	1.47014e+06	0.374183	0.939396	-0.0901944	1.3028e+06	100824	58211	7.73908	1.38684e+06	105141	60703.1	7.5813	down	0.668334	0.426915	GO:0002183|cytoplasmic translational initiation;GO:0003724|RNA helicase activity;GO:0003725|double-stranded RNA binding;GO:0003743|translation initiation factor activity;GO:0005515|protein binding;GO:0005524|ATP binding;GO:0005737|cytoplasm;GO:0005829|cytosol;GO:0005886|plasma membrane;GO:0006413|translational initiation;GO:0016281|eukaryotic translation initiation factor 4F complex;GO:0016887|AT…	GO:0002183|cytoplasmic translational initiation;GO:0006413|translational initiation;GO:0045944|positive regulation of transcription by RNA polymerase II	GO:0005737|cytoplasm;GO:0005829|cytosol;GO:0005886|plasma membrane;GO:0016281|eukaryotic translation initiation factor 4F complex;GO:0048471|perinuclear region of cytoplasm;GO:0097165|nuclear stress granule	GO:0003724|RNA helicase activity;GO:0003725|double-stranded RNA binding;GO:0003743|translation initiation factor activity;GO:0005515|protein binding;GO:0005524|ATP binding;GO:0016887|ATP hydrolysis activity	-	R-MMU-72766 Translation;R-MMU-72613 Eukaryotic Translation Initiation;R-MMU-72737 Cap-dependent Translation Initiation;R-MMU-72706 GTP hydrolysis and joining of the 60S ribosomal subunit;R-MMU-156827 L13a-mediated translational silencing of Ceruloplasmin expression;R-MMU-72662 Activation of the mRNA upon binding of the cap-binding complex and eIFs, and subsequent binding to 43S;R-MMU-72649 Transl…	WP307 Translation factors	PF00270:DEAD/DEAH box helicase;PF00271:Helicase conserved C-terminal domain	Cytoplasm;Membrane	-	-
P06151	Ldha	L-lactate dehydrogenase A chain	16828	L-lactate dehydrogenase A chain OS=Mus musculus OX=10090 GN=Ldha PE=1 SV=3	P06151	51	32	34	332	7.6811	36498.5	P06151;A0A1B0GSR9;A0A1B0GSX0	LDHA_MOUSE	Ldha	L-lactate dehydrogenase A chain	2.91471e+06	2.63965e+06	2.18818e+06	2.52468e+06	3.11957e+06	2.91042e+06	0.379475	0.905067	-0.143903	2.58085e+06	366818	211783	14.2131	2.85155e+06	301783	174234	10.5831	down	0.671272	0.420816	GO:0001889|liver development;GO:0004457|lactate dehydrogenase activity;GO:0004459|L-lactate dehydrogenase activity;GO:0005515|protein binding;GO:0005739|mitochondrion;GO:0005829|cytosol;GO:0006089|lactate metabolic process;GO:0006090|pyruvate metabolic process;GO:0007519|skeletal muscle tissue development;GO:0019244|lactate biosynthetic process from pyruvate;GO:0019661|glucose catabolic process t…	GO:0001889|liver development;GO:0006089|lactate metabolic process;GO:0006090|pyruvate metabolic process;GO:0007519|skeletal muscle tissue development;GO:0019244|lactate biosynthetic process from pyruvate;GO:0019661|glucose catabolic process to lactate via pyruvate;GO:0019674|NAD metabolic process;GO:0042867|pyruvate catabolic process;GO:0043065|positive regulation of apoptotic process	GO:0005739|mitochondrion;GO:0005829|cytosol;GO:0035686|sperm fibrous sheath;GO:1990204|oxidoreductase complex	GO:0004457|lactate dehydrogenase activity;GO:0004459|L-lactate dehydrogenase activity;GO:0005515|protein binding;GO:0019900|kinase binding;GO:0042802|identical protein binding;GO:0051287|NAD binding	mmu01100 Metabolic pathways;mmu00640 Propanoate metabolism;mmu00620 Pyruvate metabolism;mmu00010 Glycolysis / Gluconeogenesis;mmu05230 Central carbon metabolism in cancer;mmu00270 Cysteine and methionine metabolism;mmu04066 HIF-1 signaling pathway;mmu04922 Glucagon signaling pathway	R-MMU-1428517 Aerobic respiration and respiratory electron transport;R-MMU-70268 Pyruvate metabolism;R-MMU-9861718 Regulation of pyruvate metabolism	WP662 Amino acid metabolism;WP157 Glycolysis and gluconeogenesis	PF00056:lactate/malate dehydrogenase, NAD binding domain;PF02866:lactate/malate dehydrogenase, alpha/beta C-terminal domain	Cytoplasm;Mitochondrion	-	-
P62270	Rps18	Small ribosomal subunit protein uS13	20084	Small ribosomal subunit protein uS13 OS=Mus musculus OX=10090 GN=Rps18 PE=1 SV=3	P62270	66	0	20	152	11.6049	17718.7	P62270;F6YVP7	RS18_MOUSE	Rps18	Small ribosomal subunit protein uS13	2.8589e+06	3.79475e+06	2.30073e+06	2.77817e+06	4.06625e+06	3.78241e+06	0.394838	0.84262	-0.247046	2.98479e+06	754921	435854	25.2922	3.54228e+06	676785	390742	19.1059	down	0.681811	0.403581	GO:0002181|cytoplasmic translation;GO:0003735|structural constituent of ribosome;GO:0005515|protein binding;GO:0005634|nucleus;GO:0005737|cytoplasm;GO:0005829|cytosol;GO:0005840|ribosome;GO:0014069|postsynaptic density;GO:0015935|small ribosomal subunit;GO:0019843|rRNA binding;GO:0019901|protein kinase binding;GO:0022626|cytosolic ribosome;GO:0022627|cytosolic small ribosomal subunit;GO:0045202|s…	GO:0002181|cytoplasmic translation	GO:0005634|nucleus;GO:0005737|cytoplasm;GO:0005829|cytosol;GO:0005840|ribosome;GO:0014069|postsynaptic density;GO:0015935|small ribosomal subunit;GO:0022626|cytosolic ribosome;GO:0022627|cytosolic small ribosomal subunit;GO:0045202|synapse;GO:0098794|postsynapse	GO:0003735|structural constituent of ribosome;GO:0005515|protein binding;GO:0019843|rRNA binding;GO:0019901|protein kinase binding	mmu05171 Coronavirus disease - COVID-19;mmu03010 Ribosome	R-MMU-72766 Translation;R-MMU-72613 Eukaryotic Translation Initiation;R-MMU-72737 Cap-dependent Translation Initiation;R-MMU-72706 GTP hydrolysis and joining of the 60S ribosomal subunit;R-MMU-156827 L13a-mediated translational silencing of Ceruloplasmin expression;R-MMU-72689 Formation of a pool of free 40S subunits;R-MMU-1799339 SRP-dependent cotranslational protein targeting to membrane;R-MMU-…	WP163 Cytoplasmic ribosomal proteins	PF00416:Ribosomal protein S13/S18	Cytoplasm;Ribosome	-	-
Q00612	G6pdx	Glucose-6-phosphate 1-dehydrogenase X	14381	Glucose-6-phosphate 1-dehydrogenase X OS=Mus musculus OX=10090 GN=G6pdx PE=1 SV=3	Q00612	66	31	43	515	6.4469	59262.6	Q00612	G6PD1_MOUSE	G6pdx	Glucose-6-phosphate 1-dehydrogenase X	1.06135e+06	1.02391e+06	823051	990334	1.11168e+06	1.02993e+06	0.415579	0.928598	-0.106874	969437	128150	73987.2	13.219	1.04398e+06	61879.3	35726	5.92725	down	0.696025	0.381347	GO:0001816|cytokine production;GO:0001998|angiotensin-mediated vasoconstriction involved in regulation of systemic arterial blood pressure;GO:0002033|angiotensin-mediated vasodilation involved in regulation of systemic arterial blood pressure;GO:0004345|glucose-6-phosphate dehydrogenase activity;GO:0005536|D-glucose binding;GO:0005737|cytoplasm;GO:0005829|cytosol;GO:0006006|glucose metabolic proc…	GO:0001816|cytokine production;GO:0001998|angiotensin-mediated vasoconstriction involved in regulation of systemic arterial blood pressure;GO:0002033|angiotensin-mediated vasodilation involved in regulation of systemic arterial blood pressure;GO:0006006|glucose metabolic process;GO:0006098|pentose-phosphate shunt;GO:0006695|cholesterol biosynthetic process;GO:0006739|NADP metabolic process;GO:000…	GO:0005737|cytoplasm;GO:0005829|cytosol;GO:0009898|cytoplasmic side of plasma membrane;GO:0016020|membrane;GO:0034451|centriolar satellite;GO:0043231|intracellular membrane-bounded organelle	GO:0004345|glucose-6-phosphate dehydrogenase activity;GO:0005536|D-glucose binding;GO:0030246|carbohydrate binding;GO:0042802|identical protein binding;GO:0042803|protein homodimerization activity;GO:0050661|NADP binding	mmu01100 Metabolic pathways;mmu05415 Diabetic cardiomyopathy;mmu01200 Carbon metabolism;mmu00480 Glutathione metabolism;mmu05230 Central carbon metabolism in cancer;mmu00030 Pentose phosphate pathway	R-MMU-5628897 TP53 Regulates Metabolic Genes;R-MMU-71336 Pentose phosphate pathway;R-MMU-71387 Metabolism of carbohydrates;R-MMU-3700989 Transcriptional Regulation by TP53	WP4466 Oxidative stress and redox pathway;WP730 Glutathione and one-carbon metabolism;WP164 Glutathione metabolism	PF00479:Glucose-6-phosphate dehydrogenase, NAD binding domain;PF02781:Glucose-6-phosphate dehydrogenase, C-terminal domain	Cytoplasm;Membrane;Centrosome	-	-
P01837	Igkc	Immunoglobulin kappa constant	16071	Immunoglobulin kappa constant OS=Mus musculus OX=10090 GN=Igkc PE=1 SV=2	P01837	56	10	10	107	5.6747	11934.1	P01837;A0A5H1ZRK8	IGKC_MOUSE	Igkc	Immunoglobulin kappa constant	1.24023e+06	707884	1.76381e+06	1.30314e+06	670186	998630	0.525879	1.24899	0.320756	1.23731e+06	527971	304824	42.6709	990652	316552	182761	31.9539	up	0.772355	0.279114	GO:0002250|adaptive immune response;GO:0005576|extracellular region;GO:0005886|plasma membrane;GO:0030183|B cell differentiation;GO:0071735|IgG immunoglobulin complex	GO:0002250|adaptive immune response;GO:0030183|B cell differentiation	GO:0005576|extracellular region;GO:0005886|plasma membrane;GO:0071735|IgG immunoglobulin complex	-	-	-	-	-	Membrane;Extracellular region	-	-
P17742	Ppia	Peptidyl-prolyl cis-trans isomerase A	268373	Peptidyl-prolyl cis-trans isomerase A OS=Mus musculus OX=10090 GN=Ppia PE=1 SV=2	P17742	82	24	24	164	7.803	17971.3	P17742	PPIA_MOUSE	Ppia	Peptidyl-prolyl cis-trans isomerase A	1.85606e+06	1.97137e+06	1.55031e+06	1.88478e+06	1.86969e+06	1.97236e+06	0.420149	0.939043	-0.0907361	1.79258e+06	217591	125626	12.1384	1.90894e+06	55436.2	32006.1	2.90403	down	0.699216	0.376597	GO:0000413|protein peptidyl-prolyl isomerization;GO:0001933|negative regulation of protein phosphorylation;GO:0001934|positive regulation of protein phosphorylation;GO:0003755|peptidyl-prolyl cis-trans isomerase activity;GO:0005178|integrin binding;GO:0005515|protein binding;GO:0005576|extracellular region;GO:0005615|extracellular space;GO:0005634|nucleus;GO:0005737|cytoplasm;GO:0005829|cytosol;G…	GO:0000413|protein peptidyl-prolyl isomerization;GO:0001933|negative regulation of protein phosphorylation;GO:0001934|positive regulation of protein phosphorylation;GO:0006457|protein folding;GO:0006469|negative regulation of protein kinase activity;GO:0006915|apoptotic process;GO:0030168|platelet activation;GO:0030182|neuron differentiation;GO:0030593|neutrophil chemotaxis;GO:0030595|leukocyte c…	GO:0005576|extracellular region;GO:0005615|extracellular space;GO:0005634|nucleus;GO:0005737|cytoplasm;GO:0005829|cytosol;GO:0032991|protein-containing complex;GO:0043209|myelin sheath	GO:0003755|peptidyl-prolyl cis-trans isomerase activity;GO:0005178|integrin binding;GO:0005515|protein binding;GO:0016018|cyclosporin A binding;GO:1904399|heparan sulfate binding	mmu04217 Necroptosis;mmu03250 Viral life cycle - HIV-1	R-MMU-202733 Cell surface interactions at the vascular wall;R-MMU-210991 Basigin interactions	-	PF00160:Cyclophilin type peptidyl-prolyl cis-trans isomerase/CLD	Cytoplasm;Extracellular region	-	-
Q68FD5	Cltc	Clathrin heavy chain 1	67300	Clathrin heavy chain 1 OS=Mus musculus OX=10090 GN=Cltc PE=1 SV=3	Q68FD5	45	94	94	1675	5.4161	191557	Q68FD5;Q5SXR6	CLH1_MOUSE	Cltc	Clathrin heavy chain 1	1.49159e+06	1.15726e+06	1.20371e+06	1.24439e+06	1.43523e+06	1.47635e+06	0.469275	0.926994	-0.109368	1.28419e+06	181112	104565	14.1033	1.38532e+06	123771	71459	8.93441	down	0.734075	0.328573	GO:0000278|mitotic cell cycle;GO:0003725|double-stranded RNA binding;GO:0005198|structural molecule activity;GO:0005515|protein binding;GO:0005739|mitochondrion;GO:0005764|lysosome;GO:0005768|endosome;GO:0005819|spindle;GO:0005905|clathrin-coated pit;GO:0006886|intracellular protein transport;GO:0006898|receptor-mediated endocytosis;GO:0006914|autophagy;GO:0007030|Golgi organization;GO:0016020|me…	GO:0000278|mitotic cell cycle;GO:0006886|intracellular protein transport;GO:0006898|receptor-mediated endocytosis;GO:0006914|autophagy;GO:0007030|Golgi organization;GO:0031623|receptor internalization;GO:0033572|transferrin transport;GO:0042147|retrograde transport, endosome to Golgi;GO:0048268|clathrin coat assembly;GO:0048488|synaptic vesicle endocytosis;GO:0051301|cell division;GO:0060236|regu…	GO:0005739|mitochondrion;GO:0005764|lysosome;GO:0005768|endosome;GO:0005819|spindle;GO:0005905|clathrin-coated pit;GO:0016020|membrane;GO:0030117|membrane coat;GO:0030118|clathrin coat;GO:0030130|clathrin coat of trans-Golgi network vesicle;GO:0030132|clathrin coat of coated pit;GO:0030136|clathrin-coated vesicle;GO:0030315|T-tubule;GO:0031523|Myb complex;GO:0032991|protein-containing complex;GO:…	GO:0003725|double-stranded RNA binding;GO:0005198|structural molecule activity;GO:0005515|protein binding;GO:0019901|protein kinase binding;GO:0030506|ankyrin binding;GO:0031072|heat shock protein binding;GO:0032051|clathrin light chain binding;GO:0042277|peptide binding;GO:0050750|low-density lipoprotein particle receptor binding;GO:0097718|disordered domain specific binding;GO:0120283|protein s…	mmu05016 Huntington disease;mmu04144 Endocytosis;mmu04142 Lysosome;mmu05100 Bacterial invasion of epithelial cells;mmu04721 Synaptic vesicle cycle;mmu04961 Endocrine and other factor-regulated calcium reabsorption	R-MMU-8856828 Clathrin-mediated endocytosis;R-MMU-199992 trans-Golgi Network Vesicle Budding;R-MMU-432722 Golgi Associated Vesicle Biogenesis;R-MMU-4086400 PCP/CE pathway;R-MMU-2132295 MHC class II antigen presentation;R-MMU-8856825 Cargo recognition for clathrin-mediated endocytosis;R-MMU-373760 L1CAM interactions;R-MMU-3858494 Beta-catenin independent WNT signaling;R-MMU-9006934 Signaling by Re…	WP297 IL-7 signaling pathway;WP407 Kit receptor signaling pathway	PF00637:Region in Clathrin and VPS;PF01394:Clathrin propeller repeat;PF09268:Clathrin, heavy-chain linker;PF13838:Clathrin-H-link	Cytoplasm;Mitochondrion;Membrane;Golgi apparatus;Lysosome	-	-
Q3TS02	Acly	ATP citrate synthase	104112	ATP citrate synthase OS=Mus musculus OX=10090 GN=Acly PE=1 SV=1	Q3TS02;Q3V117	3	5	5	491	7.0394	53705.3	Q3V117;Q3TS02	Q3TS02_MOUSE;Q3V117_MOUSE	Acly	ATP citrate synthase	1.16557e+06	1.03193e+06	915227	1.00481e+06	1.05794e+06	861179	0.536503	1.06457	0.0902699	1.03757e+06	125266	72322.3	12.073	974642	101790	58768.5	10.4438	up	0.776075	0.270428	GO:0003878|ATP citrate synthase activity;GO:0005515|protein binding;GO:0005524|ATP binding;GO:0005654|nucleoplasm;GO:0005739|mitochondrion;GO:0005829|cytosol;GO:0006084|acetyl-CoA metabolic process;GO:0006085|acetyl-CoA biosynthetic process;GO:0006101|citrate metabolic process;GO:0006107|oxaloacetate metabolic process;GO:0006633|fatty acid biosynthetic process;GO:0008610|lipid biosynthetic proces…	GO:0006084|acetyl-CoA metabolic process;GO:0006085|acetyl-CoA biosynthetic process;GO:0006101|citrate metabolic process;GO:0006107|oxaloacetate metabolic process;GO:0006633|fatty acid biosynthetic process;GO:0008610|lipid biosynthetic process	GO:0005654|nucleoplasm;GO:0005739|mitochondrion;GO:0005829|cytosol	GO:0003878|ATP citrate synthase activity;GO:0005515|protein binding;GO:0005524|ATP binding;GO:0046872|metal ion binding	mmu01100 Metabolic pathways;mmu00020 Citrate cycle (TCA cycle)	R-MMU-8978868 Fatty acid metabolism;R-MMU-75105 Fatty acyl-CoA biosynthesis	WP662 Amino acid metabolism;WP336 Fatty acid biosynthesis	PF00549:CoA-ligase;PF02629:CoA binding domain;PF00285:Citrate synthase, C-terminal domain;PF16114:ATP citrate lyase citrate-binding	Cytoplasm;Mitochondrion	-	-
P43883	Plin2	Perilipin-2	11520	Perilipin-2 OS=Mus musculus OX=10090 GN=Plin2 PE=1 SV=2	P43883	53	27	27	425	6.833	46646	P43883;B1AXR5	PLIN2_MOUSE	Plin2	Perilipin-2	1.50777e+06	1.13876e+06	1.30111e+06	1.1231e+06	746445	913179	0.0636327	1.41862	0.50449	1.31588e+06	184949	106780	14.0552	927576	188742	108970	20.3479	up	0.508701	1.19632	GO:0005515|protein binding;GO:0005634|nucleus;GO:0005737|cytoplasm;GO:0005811|lipid droplet;GO:0005829|cytosol;GO:0005886|plasma membrane;GO:0009410|response to xenobiotic stimulus;GO:0010890|positive regulation of sequestering of triglyceride;GO:0014070|response to organic cyclic compound;GO:0015909|long-chain fatty acid transport;GO:0019915|lipid storage;GO:0042149|cellular response to glucose …	GO:0009410|response to xenobiotic stimulus;GO:0010890|positive regulation of sequestering of triglyceride;GO:0014070|response to organic cyclic compound;GO:0015909|long-chain fatty acid transport;GO:0019915|lipid storage;GO:0042149|cellular response to glucose starvation;GO:1905691|lipid droplet disassembly	GO:0005634|nucleus;GO:0005737|cytoplasm;GO:0005811|lipid droplet;GO:0005829|cytosol;GO:0005886|plasma membrane	GO:0005515|protein binding	mmu03320 PPAR signaling pathway	-	WP447 Adipogenesis genes	PF03036:Perilipin family	Cytoplasm;Membrane	-	-
P05064	Aldoa	Fructose-bisphosphate aldolase A	11674	Fructose-bisphosphate aldolase A OS=Mus musculus OX=10090 GN=Aldoa PE=1 SV=2	P05064	58	5	28	364	8.0951	39355.9	P05064;A6ZI44	ALDOA_MOUSE	Aldoa	Fructose-bisphosphate aldolase A	819027	785367	622681	785203	779806	800769	0.490338	0.941371	-0.0871644	742358	105001	60622.6	14.1443	788593	10884.5	6284.18	1.38025	down	0.747704	0.309504	GO:0000792|heterochromatin;GO:0002020|protease binding;GO:0004332|fructose-bisphosphate aldolase activity;GO:0005615|extracellular space;GO:0005737|cytoplasm;GO:0005829|cytosol;GO:0005886|plasma membrane;GO:0006000|fructose metabolic process;GO:0006096|glycolytic process;GO:0006754|ATP biosynthetic process;GO:0006941|striated muscle contraction;GO:0007339|binding of sperm to zona pellucida;GO:000…	GO:0006000|fructose metabolic process;GO:0006096|glycolytic process;GO:0006754|ATP biosynthetic process;GO:0006941|striated muscle contraction;GO:0007339|binding of sperm to zona pellucida;GO:0008360|regulation of cell shape;GO:0019242|methylglyoxal biosynthetic process;GO:0030335|positive regulation of cell migration;GO:0030388|fructose 1,6-bisphosphate metabolic process;GO:0046716|muscle cell c…	GO:0000792|heterochromatin;GO:0005615|extracellular space;GO:0005737|cytoplasm;GO:0005829|cytosol;GO:0005886|plasma membrane;GO:0015629|actin cytoskeleton;GO:0016020|membrane;GO:0030018|Z disc;GO:0031430|M band;GO:0032991|protein-containing complex;GO:0035686|sperm fibrous sheath;GO:0043209|myelin sheath;GO:0061827|sperm head;GO:0070062|extracellular exosome	GO:0002020|protease binding;GO:0004332|fructose-bisphosphate aldolase activity;GO:0008092|cytoskeletal protein binding;GO:0042802|identical protein binding;GO:0070061|fructose binding	mmu01100 Metabolic pathways;mmu01200 Carbon metabolism;mmu01230 Biosynthesis of amino acids;mmu00051 Fructose and mannose metabolism;mmu00010 Glycolysis / Gluconeogenesis;mmu04066 HIF-1 signaling pathway;mmu00030 Pentose phosphate pathway	R-MMU-114608 Platelet degranulation;R-MMU-76005 Response to elevated platelet cytosolic Ca2+;R-MMU-76002 Platelet activation, signaling and aggregation;R-MMU-70171 Glycolysis;R-MMU-71387 Metabolism of carbohydrates;R-MMU-70326 Glucose metabolism;R-MMU-70263 Gluconeogenesis	WP157 Glycolysis and gluconeogenesis	PF00274:Fructose-bisphosphate aldolase class-I	Cytoplasm;Membrane;Extracellular region	-	-
Q02596	Glycam1	Glycosylation-dependent cell adhesion molecule 1	14663	Glycosylation-dependent cell adhesion molecule 1 OS=Mus musculus OX=10090 GN=Glycam1 PE=1 SV=1	Q02596	77	10	10	151	4.2125	16208.9	Q02596;A0A2I3BPT0	GLCM1_MOUSE	Glycam1	Glycosylation-dependent cell adhesion molecule 1	1.1409e+06	1.13972e+06	1.44943e+06	1.36869e+06	592445	746649	0.258116	1.37753	0.462084	1.24335e+06	178472	103041	14.3541	902594	410948	237261	45.5297	up	0.589519	0.588185	GO:0005576|extracellular region;GO:0005886|plasma membrane;GO:0007155|cell adhesion;GO:0009617|response to bacterium;GO:0043199|sulfate binding;GO:0050839|cell adhesion molecule binding	GO:0007155|cell adhesion;GO:0009617|response to bacterium	GO:0005576|extracellular region;GO:0005886|plasma membrane	GO:0043199|sulfate binding;GO:0050839|cell adhesion molecule binding	mmu04514 Cell adhesion molecules	-	-	PF05242:Glycosylation-dependent cell adhesion molecule 1 (GlyCAM-1)	Membrane;Extracellular region	-	-
A0A140T8P5	Igkv8-24	Immunoglobulin kappa chain variable 8-24 (Fragment)	677858	Immunoglobulin kappa chain variable 8-24 (Fragment) OS=Mus musculus OX=10090 GN=Igkv8-24 PE=1 SV=2	A0A140T8P5	17	2	2	121	5.7029	13264	A0A140T8P5	A0A140T8P5_MOUSE	Igkv8-24	Immunoglobulin kappa chain variable 8-24 (Fragment)	568443	90748.7	462995	1.72464e+06	290775	189629	0.523087	0.508919	-0.974493	374062	250958	144890	67.0898	735014	858530	495673	116.805	down	0.770351	0.281426	GO:0006955|immune response;GO:0019814|immunoglobulin complex	GO:0006955|immune response	GO:0019814|immunoglobulin complex	-	-	-	-	-	-	-	-
P11672	Lcn2	Neutrophil gelatinase-associated lipocalin	16819	Neutrophil gelatinase-associated lipocalin OS=Mus musculus OX=10090 GN=Lcn2 PE=1 SV=1	P11672	38	17	17	200	8.9607	22875	P11672;A0A0A6YW77	NGAL_MOUSE	Lcn2	Neutrophil gelatinase-associated lipocalin	3.01163e+06	4.71818e+06	2.226e+06	4.77627e+06	2.49403e+06	4.89746e+06	0.529906	0.818212	-0.289454	3.3186e+06	1.27413e+06	735621	38.3936	4.05592e+06	1.35399e+06	781728	33.3831	down	0.774466	0.275801	GO:0002020|protease binding;GO:0005506|iron ion binding;GO:0005515|protein binding;GO:0005576|extracellular region;GO:0005615|extracellular space;GO:0005829|cytosol;GO:0007614|short-term memory;GO:0007616|long-term memory;GO:0009410|response to xenobiotic stimulus;GO:0009615|response to virus;GO:0009617|response to bacterium;GO:0009635|response to herbicide;GO:0010595|positive regulation of endot…	GO:0007614|short-term memory;GO:0007616|long-term memory;GO:0009410|response to xenobiotic stimulus;GO:0009615|response to virus;GO:0009617|response to bacterium;GO:0009635|response to herbicide;GO:0010595|positive regulation of endothelial cell migration;GO:0010628|positive regulation of gene expression;GO:0015891|siderophore transport;GO:0031346|positive regulation of cell projection organizati…	GO:0005576|extracellular region;GO:0005615|extracellular space;GO:0005829|cytosol;GO:0060205|cytoplasmic vesicle lumen	GO:0002020|protease binding;GO:0005506|iron ion binding;GO:0005515|protein binding;GO:0042802|identical protein binding;GO:0140315|iron ion sequestering activity;GO:1903981|enterobactin binding	mmu04657 IL-17 signaling pathway	R-MMU-917937 Iron uptake and transport;R-MMU-6803157 Antimicrobial peptides	-	PF00061:Lipocalin / cytosolic fatty-acid binding protein family	Cytoplasm;Extracellular region	-	-
Q922R8	Pdia6	Protein disulfide-isomerase A6	71853	Protein disulfide-isomerase A6 OS=Mus musculus OX=10090 GN=Pdia6 PE=1 SV=3	Q922R8	34	20	20	440	4.7455	48100.4	Q922R8;Q3TML0	PDIA6_MOUSE	Pdia6	Protein disulfide-isomerase A6	1.01542e+06	1.08075e+06	1.15471e+06	918038	1.33774e+06	1.2673e+06	0.540789	0.922738	-0.116006	1.08363e+06	69686.1	40233.3	6.43081	1.17436e+06	224759	129765	19.1389	down	0.777469	0.266972	GO:0003756|protein disulfide isomerase activity;GO:0005615|extracellular space;GO:0005783|endoplasmic reticulum;GO:0005788|endoplasmic reticulum lumen;GO:0005790|smooth endoplasmic reticulum;GO:0005793|endoplasmic reticulum-Golgi intermediate compartment;GO:0005829|cytosol;GO:0005886|plasma membrane;GO:0015035|protein-disulfide reductase activity;GO:0030168|platelet activation;GO:0034663|endoplas…	GO:0030168|platelet activation;GO:0034976|response to endoplasmic reticulum stress;GO:0070527|platelet aggregation;GO:1903895|negative regulation of IRE1-mediated unfolded protein response	GO:0005615|extracellular space;GO:0005783|endoplasmic reticulum;GO:0005788|endoplasmic reticulum lumen;GO:0005790|smooth endoplasmic reticulum;GO:0005793|endoplasmic reticulum-Golgi intermediate compartment;GO:0005829|cytosol;GO:0005886|plasma membrane;GO:0034663|endoplasmic reticulum chaperone complex;GO:0042470|melanosome	GO:0003756|protein disulfide isomerase activity;GO:0015035|protein-disulfide reductase activity	mmu04141 Protein processing in endoplasmic reticulum	R-MMU-8957275 Post-translational protein phosphorylation;R-MMU-381426 Regulation of Insulin-like Growth Factor (IGF) transport and uptake by Insulin-like Growth Factor Binding Proteins (IGFBPs)	-	PF00085:Thioredoxin	Cytoplasm;Membrane;Endoplasmic reticulum;Extracellular region	-	-
E9Q4Z2	Acacb	Acetyl-CoA carboxylase 2	100705	Acetyl-CoA carboxylase 2 OS=Mus musculus OX=10090 GN=Acacb PE=1 SV=1	E9Q4Z2	28	91	91	2448	6.2593	275750	E9Q4Z2	ACACB_MOUSE	Acacb	Acetyl-CoA carboxylase 2	1.11537e+06	833007	785943	804444	993166	836258	0.791117	1.03814	0.0539967	911438	178167	102865	19.5479	877956	101035	58332.4	11.5079	up	0.914966	0.10176	GO:0003989|acetyl-CoA carboxylase activity;GO:0005524|ATP binding;GO:0005634|nucleus;GO:0005739|mitochondrion;GO:0006084|acetyl-CoA metabolic process;GO:0006098|pentose-phosphate shunt;GO:0006163|purine nucleotide metabolic process;GO:0006633|fatty acid biosynthetic process;GO:0007584|response to nutrient;GO:0009374|biotin binding;GO:0009410|response to xenobiotic stimulus;GO:0010884|positive reg…	GO:0006084|acetyl-CoA metabolic process;GO:0006098|pentose-phosphate shunt;GO:0006163|purine nucleotide metabolic process;GO:0006633|fatty acid biosynthetic process;GO:0007584|response to nutrient;GO:0009410|response to xenobiotic stimulus;GO:0010884|positive regulation of lipid storage;GO:0010906|regulation of glucose metabolic process;GO:0014070|response to organic cyclic compound;GO:0019395|fa…	GO:0005634|nucleus;GO:0005739|mitochondrion;GO:0016507|mitochondrial fatty acid beta-oxidation multienzyme complex	GO:0003989|acetyl-CoA carboxylase activity;GO:0005524|ATP binding;GO:0009374|biotin binding;GO:0042802|identical protein binding;GO:0046872|metal ion binding	mmu01100 Metabolic pathways;mmu00640 Propanoate metabolism;mmu00620 Pyruvate metabolism;mmu04910 Insulin signaling pathway;mmu04152 AMPK signaling pathway;mmu04936 Alcoholic liver disease;mmu00061 Fatty acid biosynthesis;mmu04931 Insulin resistance;mmu04922 Glucagon signaling pathway;mmu04920 Adipocytokine signaling pathway	R-MMU-196854 Metabolism of vitamins and cofactors;R-MMU-196849 Metabolism of water-soluble vitamins and cofactors;R-MMU-8978868 Fatty acid metabolism;R-MMU-196780 Biotin transport and metabolism;R-MMU-200425 Carnitine metabolism	WP336 Fatty acid biosynthesis	PF00364:Biotin-requiring enzyme;PF00289:Biotin carboxylase, N-terminal domain;PF02785:Biotin carboxylase C-terminal domain;PF02786:Carbamoyl-phosphate synthase L chain, ATP binding domain;PF01039:Carboxyl transferase domain;PF08326:Acetyl-CoA carboxylase, central region;PF21385:Acetyl-CoA carboxylase, BT domain	Cytoplasm;Mitochondrion	-	-
Q8BJU0	Sgta	Small glutamine-rich tetratricopeptide repeat-containing protein alpha	52551	Small glutamine-rich tetratricopeptide repeat-containing protein alpha OS=Mus musculus OX=10090 GN=Sgta PE=1 SV=2	Q8BJU0	38	11	11	315	4.707	34322.4	Q8BJU0;A0A1W2P6P1;A0A1W2P7I5	SGTA_MOUSE	Sgta	Small glutamine-rich tetratricopeptide repeat-containing protein alpha	757774	751378	608821	714443	854165	688473	0.548207	0.938368	-0.0917737	705991	84212.8	48620.3	11.9283	752360	89116.6	51451.5	11.8449	down	0.780761	0.261055	GO:0005634|nucleus;GO:0005737|cytoplasm;GO:0005829|cytosol;GO:0006620|post-translational protein targeting to endoplasmic reticulum membrane;GO:0016020|membrane;GO:0036503|ERAD pathway;GO:0042802|identical protein binding;GO:0042803|protein homodimerization activity;GO:0046982|protein heterodimerization activity;GO:0051260|protein homooligomerization;GO:0051291|protein heterooligomerization;GO:00…	GO:0006620|post-translational protein targeting to endoplasmic reticulum membrane;GO:0036503|ERAD pathway;GO:0051260|protein homooligomerization;GO:0051291|protein heterooligomerization;GO:0061077|chaperone-mediated protein folding;GO:0071816|tail-anchored membrane protein insertion into ER membrane;GO:1904293|negative regulation of ERAD pathway;GO:1904294|positive regulation of ERAD pathway;GO:2…	GO:0005634|nucleus;GO:0005737|cytoplasm;GO:0005829|cytosol;GO:0016020|membrane;GO:0072380|TRC complex;GO:0098793|presynapse;GO:0098850|extrinsic component of synaptic vesicle membrane	GO:0042802|identical protein binding;GO:0042803|protein homodimerization activity;GO:0046982|protein heterodimerization activity;GO:0060090|molecular adaptor activity;GO:1904288|BAT3 complex binding	mmu03060 Protein export	R-MMU-9609507 Protein localization;R-MMU-9609523 Insertion of tail-anchored proteins into the endoplasmic reticulum membrane	-	PF00515:Tetratricopeptide repeat;PF13181:Tetratricopeptide repeat;PF16546:Homodimerisation domain of SGTA	Cytoplasm;Membrane	-	-
P05366	Saa1	Serum amyloid A-1 protein	20208	Serum amyloid A-1 protein OS=Mus musculus OX=10090 GN=Saa1 PE=1 SV=2	P05366	34	6	6	122	6.9671	13770.3	P05366	SAA1_MOUSE	Saa1	Serum amyloid A-1 protein	651170	1.61138e+06	1.28119e+06	568074	775170	1.2299e+06	0.398756	1.3772	0.461743	1.18125e+06	487846	281658	41.2992	857714	338545	195459	39.4706	up	0.685074	0.399293	GO:0001664|G protein-coupled receptor binding;GO:0005515|protein binding;GO:0005615|extracellular space;GO:0005881|cytoplasmic microtubule;GO:0006953|acute-phase response;GO:0008201|heparin binding;GO:0008203|cholesterol metabolic process;GO:0009617|response to bacterium;GO:0034364|high-density lipoprotein particle	GO:0006953|acute-phase response;GO:0008203|cholesterol metabolic process;GO:0009617|response to bacterium	GO:0005615|extracellular space;GO:0005881|cytoplasmic microtubule;GO:0034364|high-density lipoprotein particle	GO:0001664|G protein-coupled receptor binding;GO:0005515|protein binding;GO:0008201|heparin binding	-	-	-	PF00277:Serum amyloid A protein	Cytoplasm;Extracellular region	-	-
Q62556	Btn1a1	Butyrophilin subfamily 1 member A1	12231	Butyrophilin subfamily 1 member A1 OS=Mus musculus OX=10090 GN=Btn1a1 PE=1 SV=2	Q62556	39	28	30	524	4.7716	58406.6	Q62556	BT1A1_MOUSE	Btn1a1	Butyrophilin subfamily 1 member A1	1.52597e+06	1.38932e+06	1.23699e+06	890690	738001	920478	0.00608164	1.62888	0.703878	1.38409e+06	144562	83463.1	10.4445	849723	97893.8	56519	11.5207	up	0.49448	2.21598	GO:0001817|regulation of cytokine production;GO:0005102|signaling receptor binding;GO:0005515|protein binding;GO:0009897|external side of plasma membrane;GO:0016020|membrane;GO:0050852|T cell receptor signaling pathway	GO:0001817|regulation of cytokine production;GO:0050852|T cell receptor signaling pathway	GO:0009897|external side of plasma membrane;GO:0016020|membrane	GO:0005102|signaling receptor binding;GO:0005515|protein binding	-	-	-	PF00622:SPRY domain;PF13765:SPRY-associated domain;PF08205:CD80-like C2-set immunoglobulin domain;PF07686:Immunoglobulin V-set domain	Membrane	-	-
P12382	Pfkl	ATP-dependent 6-phosphofructokinase, liver type	18641	ATP-dependent 6-phosphofructokinase, liver type OS=Mus musculus OX=10090 GN=Pfkl PE=1 SV=4	P12382	40	38	46	780	7.1464	85359.8	P12382	PFKAL_MOUSE	Pfkl	ATP-dependent 6-phosphofructokinase, liver type	1.28912e+06	1.11009e+06	1.07852e+06	1.2619e+06	1.353e+06	1.05941e+06	0.579329	0.9465	-0.0793262	1.15925e+06	113579	65574.9	9.79767	1.22477e+06	150277	86762.7	12.2698	down	0.798183	0.237075	GO:0003872|6-phosphofructokinase activity;GO:0005524|ATP binding;GO:0005829|cytosol;GO:0005945|6-phosphofructokinase complex;GO:0006002|fructose 6-phosphate metabolic process;GO:0006096|glycolytic process;GO:0009749|response to glucose;GO:0016020|membrane;GO:0016310|phosphorylation;GO:0019900|kinase binding;GO:0030388|fructose 1,6-bisphosphate metabolic process;GO:0042802|identical protein bindin…	GO:0006002|fructose 6-phosphate metabolic process;GO:0006096|glycolytic process;GO:0009749|response to glucose;GO:0016310|phosphorylation;GO:0030388|fructose 1,6-bisphosphate metabolic process;GO:0046676|negative regulation of insulin secretion;GO:0061615|glycolytic process through fructose-6-phosphate;GO:0061621|canonical glycolysis	GO:0005829|cytosol;GO:0005945|6-phosphofructokinase complex;GO:0016020|membrane	GO:0003872|6-phosphofructokinase activity;GO:0005524|ATP binding;GO:0019900|kinase binding;GO:0042802|identical protein binding;GO:0046872|metal ion binding;GO:0048029|monosaccharide binding;GO:0070061|fructose binding;GO:0070095|fructose-6-phosphate binding	mmu01100 Metabolic pathways;mmu01200 Carbon metabolism;mmu01230 Biosynthesis of amino acids;mmu00051 Fructose and mannose metabolism;mmu00010 Glycolysis / Gluconeogenesis;mmu00052 Galactose metabolism;mmu05230 Central carbon metabolism in cancer;mmu04152 AMPK signaling pathway;mmu04066 HIF-1 signaling pathway;mmu00030 Pentose phosphate pathway;mmu03018 RNA degradation;mmu04922 Glucagon signaling …	R-MMU-70171 Glycolysis;R-MMU-71387 Metabolism of carbohydrates;R-MMU-70326 Glucose metabolism	WP157 Glycolysis and gluconeogenesis;WP65 Insulin signaling	PF00365:Phosphofructokinase	Cytoplasm;Membrane	-	-
P08228	Sod1	Superoxide dismutase [Cu-Zn]	20655	Superoxide dismutase [Cu-Zn] OS=Mus musculus OX=10090 GN=Sod1 PE=1 SV=2	P08228	56	14	14	154	6.4901	15942.7	P08228	SODC_MOUSE	Sod1	Superoxide dismutase [Cu-Zn]	1.10027e+06	1.08379e+06	806751	819986	807692	864083	0.16063	1.20028	0.263371	996937	164912	95212	16.5419	830587	29652.2	17119.7	3.57003	up	0.528983	0.794174	GO:0000302|response to reactive oxygen species;GO:0000303|response to superoxide;GO:0001541|ovarian follicle development;GO:0001819|positive regulation of cytokine production;GO:0001895|retina homeostasis;GO:0002262|myeloid cell homeostasis;GO:0004784|superoxide dismutase activity;GO:0005507|copper ion binding;GO:0005515|protein binding;GO:0005576|extracellular region;GO:0005615|extracellular spa…	GO:0000302|response to reactive oxygen species;GO:0000303|response to superoxide;GO:0001541|ovarian follicle development;GO:0001819|positive regulation of cytokine production;GO:0001895|retina homeostasis;GO:0002262|myeloid cell homeostasis;GO:0006749|glutathione metabolic process;GO:0006801|superoxide metabolic process;GO:0006879|intracellular iron ion homeostasis;GO:0006915|apoptotic process;GO…	GO:0005576|extracellular region;GO:0005615|extracellular space;GO:0005634|nucleus;GO:0005654|nucleoplasm;GO:0005737|cytoplasm;GO:0005739|mitochondrion;GO:0005758|mitochondrial intermembrane space;GO:0005764|lysosome;GO:0005777|peroxisome;GO:0005829|cytosol;GO:0005886|plasma membrane;GO:0030141|secretory granule;GO:0031045|dense core granule;GO:0031410|cytoplasmic vesicle;GO:0032839|dendrite cytop…	GO:0004784|superoxide dismutase activity;GO:0005507|copper ion binding;GO:0005515|protein binding;GO:0008270|zinc ion binding;GO:0019899|enzyme binding;GO:0030346|protein phosphatase 2B binding;GO:0031267|small GTPase binding;GO:0042802|identical protein binding;GO:0042803|protein homodimerization activity;GO:0051087|protein-folding chaperone binding	mmu05014 Amyotrophic lateral sclerosis;mmu05020 Prion disease;mmu05022 Pathways of neurodegeneration - multiple diseases;mmu05208 Chemical carcinogenesis - reactive oxygen species;mmu05016 Huntington disease;mmu05012 Parkinson disease;mmu04146 Peroxisome;mmu04213 Longevity regulating pathway - multiple species	R-MMU-9711123 Cellular response to chemical stress;R-MMU-114608 Platelet degranulation;R-MMU-76005 Response to elevated platelet cytosolic Ca2+;R-MMU-76002 Platelet activation, signaling and aggregation;R-MMU-3299685 Detoxification of Reactive Oxygen Species	WP4466 Oxidative stress and redox pathway;WP1770 One-carbon metabolism and related pathways;WP412 Oxidative stress response	PF00080:Copper/zinc superoxide dismutase (SODC)	Cytoplasm;Mitochondrion;Membrane;Lysosome;Extracellular region;Peroxisome	-	-
K3W4Q5	Fam186a	Family with sequence similarity 186, member A	72277	Family with sequence similarity 186, member A OS=Mus musculus OX=10090 GN=Fam186a PE=4 SV=1	K3W4Q5	0	1	1	3035	7.4707	331483	K3W4Q5	K3W4Q5_MOUSE	Fam186a	Family with sequence similarity 186, member A	1.19866e+06	790978	841498	1.09705e+06	653541	724474	0.562305	1.14386	0.193913	943712	222232	128306	23.5487	825023	238239	137548	28.8767	up	0.788359	0.250028	GO:0003674|molecular_function;GO:0005575|cellular_component;GO:0008150|biological_process	GO:0008150|biological_process	GO:0005575|cellular_component	GO:0003674|molecular_function	-	-	-	PF20869:FAM186A, PQQAQ repeat;PF20865:FAM186A/B, C-terminal;PF20870:FAM186A/B, N-terminal	-	-	-
Q64152	Btf3	Transcription factor BTF3	218490	Transcription factor BTF3 OS=Mus musculus OX=10090 GN=Btf3 PE=1 SV=3	Q64152	34	5	6	204	10.31	22030.8	Q64152	BTF3_MOUSE	Btf3	Transcription factor BTF3	862160	1.05834e+06	685641	777738	750775	927825	0.700796	1.06099	0.0854058	868713	186435	107638	21.4611	818779	95393.7	55075.6	11.6507	up	0.872208	0.154408	GO:0001701|in utero embryonic development;GO:0005634|nucleus;GO:0005737|cytoplasm;GO:0005829|cytosol;GO:0005854|nascent polypeptide-associated complex;GO:0015031|protein transport;GO:1905551|negative regulation of protein localization to endoplasmic reticulum	GO:0001701|in utero embryonic development;GO:0015031|protein transport;GO:1905551|negative regulation of protein localization to endoplasmic reticulum	GO:0005634|nucleus;GO:0005737|cytoplasm;GO:0005829|cytosol;GO:0005854|nascent polypeptide-associated complex	-	-	-	-	PF01849:NAC domain	Cytoplasm	-	-
P11370	Fv4	Retrovirus-related Env polyprotein from Fv-4 locus	14352	Retrovirus-related Env polyprotein from Fv-4 locus OS=Mus musculus OX=10090 GN=Fv4 PE=1 SV=2	P11370	7	6	9	679	7.8039	74453.2	P10404;P11370	ENV2_MOUSE	Fv4	Retrovirus-related Env polyprotein from Fv-4 locus	1.1082e+06	932767	1.1195e+06	1.63999e+06	1.1183e+06	838244	0.581315	0.878754	-0.186469	1.05349e+06	104701	60448.9	9.93847	1.19884e+06	406899	234923	33.941	down	0.799998	0.235588	NA|NA	-	-	-	-	-	-	-	-	-	-
Q91VB8	Hba-a1	Alpha globin 1	15122	Alpha globin 1 OS=Mus musculus OX=10090 GN=Hba-a1 PE=1 SV=1	Q91VB8	92	3	14	142	8.1887	15112.2	P01942;Q91VB8	Q91VB8_MOUSE	Hba-a1	Alpha globin 1	765005	1.23405e+06	884547	1.93127e+06	1.06404e+06	574349	0.615806	0.807808	-0.307915	961201	243737	140721	25.3575	1.18989e+06	687159	396732	57.75	down	0.82292	0.210556	GO:0001540|amyloid-beta binding;GO:0001664|G protein-coupled receptor binding;GO:0001701|in utero embryonic development;GO:0004601|peroxidase activity;GO:0005344|oxygen carrier activity;GO:0005506|iron ion binding;GO:0005615|extracellular space;GO:0005833|hemoglobin complex;GO:0009617|response to bacterium;GO:0015670|carbon dioxide transport;GO:0015671|oxygen transport;GO:0019825|oxygen binding;G…	GO:0001701|in utero embryonic development;GO:0009617|response to bacterium;GO:0015670|carbon dioxide transport;GO:0015671|oxygen transport;GO:0030185|nitric oxide transport;GO:0035634|response to stilbenoid;GO:0042744|hydrogen peroxide catabolic process;GO:0048821|erythrocyte development	GO:0005615|extracellular space;GO:0005833|hemoglobin complex;GO:0031838|haptoglobin-hemoglobin complex;GO:0043209|myelin sheath	GO:0001540|amyloid-beta binding;GO:0001664|G protein-coupled receptor binding;GO:0004601|peroxidase activity;GO:0005344|oxygen carrier activity;GO:0005506|iron ion binding;GO:0019825|oxygen binding;GO:0020037|heme binding;GO:0031720|haptoglobin binding;GO:0043177|organic acid binding;GO:0044877|protein-containing complex binding	mmu05143 African trypanosomiasis;mmu05144 Malaria	-	-	PF00042:Globin	Cytoplasm;Extracellular region	-	-
P18242	Ctsd	Cathepsin D	13033	Cathepsin D OS=Mus musculus OX=10090 GN=Ctsd PE=1 SV=1	P18242	23	8	14	410	7.1049	44953.8	P18242;F8WIR1	CATD_MOUSE	Ctsd	Cathepsin D	732593	917339	920045	706616	610668	1.08873e+06	0.747812	1.06815	0.0951123	856659	107453	62037.9	12.5432	802004	252902	146013	31.5338	up	0.895466	0.126208	GO:0000045|autophagosome assembly;GO:0004175|endopeptidase activity;GO:0004190|aspartic-type endopeptidase activity;GO:0005515|protein binding;GO:0005615|extracellular space;GO:0005739|mitochondrion;GO:0005764|lysosome;GO:0005765|lysosomal membrane;GO:0006508|proteolysis;GO:0008233|peptidase activity;GO:0010008|endosome membrane;GO:0016787|hydrolase activity;GO:0030163|protein catabolic process;G…	GO:0000045|autophagosome assembly;GO:0006508|proteolysis;GO:0030163|protein catabolic process;GO:0038020|insulin receptor recycling;GO:0042159|lipoprotein catabolic process;GO:0043065|positive regulation of apoptotic process;GO:0043280|positive regulation of cysteine-type endopeptidase activity involved in apoptotic process;GO:0070201|regulation of establishment of protein localization;GO:1901143…	GO:0005615|extracellular space;GO:0005739|mitochondrion;GO:0005764|lysosome;GO:0005765|lysosomal membrane;GO:0010008|endosome membrane;GO:0031904|endosome lumen;GO:0042470|melanosome;GO:0045121|membrane raft;GO:0062023|collagen-containing extracellular matrix;GO:0098830|presynaptic endosome;GO:0098982|GABA-ergic synapse	GO:0004175|endopeptidase activity;GO:0004190|aspartic-type endopeptidase activity;GO:0005515|protein binding;GO:0008233|peptidase activity;GO:0016787|hydrolase activity;GO:0042277|peptide binding;GO:0070001|aspartic-type peptidase activity	mmu05415 Diabetic cardiomyopathy;mmu04140 Autophagy - animal;mmu04142 Lysosome;mmu04210 Apoptosis;mmu04071 Sphingolipid signaling pathway;mmu05152 Tuberculosis;mmu04915 Estrogen signaling pathway	R-MMU-2132295 MHC class II antigen presentation;R-MMU-9006934 Signaling by Receptor Tyrosine Kinases;R-MMU-77387 Insulin receptor recycling;R-MMU-74752 Signaling by Insulin receptor;R-MMU-2980736 Peptide hormone metabolism;R-MMU-2022377 Metabolism of Angiotensinogen to Angiotensins;R-MMU-1474244 Extracellular matrix organization;R-MMU-1474228 Degradation of the extracellular matrix;R-MMU-1442490 …	-	PF07966:A1 Propeptide;PF00026:Eukaryotic aspartyl protease	Cytoplasm;Mitochondrion;Membrane;Lysosome;Extracellular region	-	-
Q62433	Ndrg1	Protein NDRG1	17988	Protein NDRG1 OS=Mus musculus OX=10090 GN=Ndrg1 PE=1 SV=1	Q62433	44	23	23	394	6.0374	43008.7	Q62433;E9Q514	NDRG1_MOUSE	Ndrg1	Protein NDRG1	720890	613732	668387	737926	704075	630734	0.62716	0.96636	-0.0493676	667670	53582.5	30935.9	8.02531	690912	54795.2	31636	7.93085	down	0.830603	0.202622	GO:0005634|nucleus;GO:0005737|cytoplasm;GO:0005813|centrosome;GO:0005829|cytosol;GO:0005874|microtubule;GO:0005886|plasma membrane;GO:0005912|adherens junction;GO:0007165|signal transduction;GO:0008017|microtubule binding;GO:0008285|negative regulation of cell population proliferation;GO:0015630|microtubule cytoskeleton;GO:0030330|DNA damage response, signal transduction by p53 class mediator;GO:…	GO:0007165|signal transduction;GO:0008285|negative regulation of cell population proliferation;GO:0030330|DNA damage response, signal transduction by p53 class mediator;GO:0032287|peripheral nervous system myelin maintenance;GO:0045576|mast cell activation;GO:0071456|cellular response to hypoxia	GO:0005634|nucleus;GO:0005737|cytoplasm;GO:0005813|centrosome;GO:0005829|cytosol;GO:0005874|microtubule;GO:0005886|plasma membrane;GO:0005912|adherens junction;GO:0015630|microtubule cytoskeleton;GO:0043209|myelin sheath;GO:0048471|perinuclear region of cytoplasm;GO:0055038|recycling endosome membrane	GO:0008017|microtubule binding;GO:0031267|small GTPase binding;GO:0043015|gamma-tubulin binding;GO:0045296|cadherin binding	-	-	-	PF03096:Ndr family	Cytoplasm;Membrane;Centrosome	-	-
Q60590	Orm1	Alpha-1-acid glycoprotein 1	18405	Alpha-1-acid glycoprotein 1 OS=Mus musculus OX=10090 GN=Orm1 PE=1 SV=1	Q60590	44	18	26	207	5.6498	23895.3	Q60590	A1AG1_MOUSE	Orm1	Alpha-1-acid glycoprotein 1	906775	967262	1.3714e+06	989914	730838	680082	0.182101	1.35179	0.434876	1.08181e+06	252605	145842	23.3502	800278	166179	95943.5	20.7652	up	0.542792	0.739688	GO:0002682|regulation of immune system process;GO:0005615|extracellular space;GO:0006953|acute-phase response;GO:0036094|small molecule binding	GO:0002682|regulation of immune system process;GO:0006953|acute-phase response	GO:0005615|extracellular space	GO:0036094|small molecule binding	-	R-MMU-114608 Platelet degranulation;R-MMU-76005 Response to elevated platelet cytosolic Ca2+;R-MMU-76002 Platelet activation, signaling and aggregation	-	PF00061:Lipocalin / cytosolic fatty-acid binding protein family	Extracellular region	-	-
Q06770	Serpina6	Corticosteroid-binding globulin	12401	Corticosteroid-binding globulin OS=Mus musculus OX=10090 GN=Serpina6 PE=1 SV=1	Q06770	28	16	16	397	4.8391	44769.2	Q06770	CBG_MOUSE	Serpina6	Corticosteroid-binding globulin	778905	986144	1.57446e+06	1.32557e+06	550868	514786	0.424713	1.39657	0.48189	1.11317e+06	412710	238278	37.0752	797074	458044	264452	57.4657	up	0.70126	0.371904	GO:0004867|serine-type endopeptidase inhibitor activity;GO:0005496|steroid binding;GO:0005615|extracellular space;GO:0008211|glucocorticoid metabolic process;GO:0010951|negative regulation of endopeptidase activity	GO:0008211|glucocorticoid metabolic process;GO:0010951|negative regulation of endopeptidase activity	GO:0005615|extracellular space	GO:0004867|serine-type endopeptidase inhibitor activity;GO:0005496|steroid binding	-	R-MMU-8957322 Metabolism of steroids;R-MMU-9748784 Drug ADME;R-MMU-196071 Metabolism of steroid hormones;R-MMU-9757110 Prednisone ADME;R-MMU-194002 Glucocorticoid biosynthesis	-	PF00079:Serpin (serine protease inhibitor)	Extracellular region	-	-
P14152	Mdh1	Malate dehydrogenase, cytoplasmic	17449	Malate dehydrogenase, cytoplasmic OS=Mus musculus OX=10090 GN=Mdh1 PE=1 SV=3	P14152	38	18	18	334	6.504	36511.2	P14152;A0A5F8MPN8	MDHC_MOUSE	Mdh1	Malate dehydrogenase, cytoplasmic	4.39113e+06	4.24024e+06	3.19495e+06	3.80421e+06	4.70325e+06	4.01231e+06	0.644508	0.944612	-0.0822065	3.94211e+06	651441	376110	16.5252	4.17325e+06	470633	271720	11.2774	down	0.840556	0.190771	GO:0005737|cytoplasm;GO:0005739|mitochondrion;GO:0005813|centrosome;GO:0005829|cytosol;GO:0006094|gluconeogenesis;GO:0006099|tricarboxylic acid cycle;GO:0006107|oxaloacetate metabolic process;GO:0006108|malate metabolic process;GO:0006734|NADH metabolic process;GO:0006739|NADP metabolic process;GO:0016615|malate dehydrogenase activity;GO:0019674|NAD metabolic process;GO:0030060|L-malate dehydroge…	GO:0006094|gluconeogenesis;GO:0006099|tricarboxylic acid cycle;GO:0006107|oxaloacetate metabolic process;GO:0006108|malate metabolic process;GO:0006734|NADH metabolic process;GO:0006739|NADP metabolic process;GO:0019674|NAD metabolic process;GO:0043490|malate-aspartate shuttle;GO:0046166|glyceraldehyde-3-phosphate biosynthetic process	GO:0005737|cytoplasm;GO:0005739|mitochondrion;GO:0005813|centrosome;GO:0005829|cytosol;GO:0043209|myelin sheath	GO:0016615|malate dehydrogenase activity;GO:0030060|L-malate dehydrogenase (NAD+) activity;GO:0047995|hydroxyphenylpyruvate reductase activity;GO:0051287|NAD binding	mmu01100 Metabolic pathways;mmu01200 Carbon metabolism;mmu00020 Citrate cycle (TCA cycle);mmu00620 Pyruvate metabolism;mmu00630 Glyoxylate and dicarboxylate metabolism;mmu00270 Cysteine and methionine metabolism;mmu04964 Proximal tubule bicarbonate reclamation	R-MMU-1428517 Aerobic respiration and respiratory electron transport;R-MMU-611105 Respiratory electron transport	WP662 Amino acid metabolism;WP434 TCA cycle;WP157 Glycolysis and gluconeogenesis	PF00056:lactate/malate dehydrogenase, NAD binding domain;PF02866:lactate/malate dehydrogenase, alpha/beta C-terminal domain	Cytoplasm;Mitochondrion;Centrosome	-	-
A8DUK4	Hbb-bs	Beta-globin	100503605	Beta-globin OS=Mus musculus OX=10090 GN=Hbb-bs PE=1 SV=1	A8DUK4	95	6	26	147	7.5912	15748.1	P02088;A8DUK4;E9Q223	A8DUK4_MOUSE	Hbb-bs	Beta-globin	2.41225e+06	3.62277e+06	2.65503e+06	6.06726e+06	2.86392e+06	1.76254e+06	0.645065	0.812631	-0.299327	2.89668e+06	640420	369747	22.1087	3.56457e+06	2.23626e+06	1.2911e+06	62.7356	down	0.840774	0.190396	GO:0004601|peroxidase activity;GO:0005615|extracellular space;GO:0005833|hemoglobin complex;GO:0019825|oxygen binding;GO:0030492|hemoglobin binding;GO:0031720|haptoglobin binding;GO:0031721|hemoglobin alpha binding;GO:0031722|hemoglobin beta binding;GO:0031838|haptoglobin-hemoglobin complex;GO:0044877|protein-containing complex binding	-	GO:0005615|extracellular space;GO:0005833|hemoglobin complex;GO:0031838|haptoglobin-hemoglobin complex	GO:0004601|peroxidase activity;GO:0019825|oxygen binding;GO:0030492|hemoglobin binding;GO:0031720|haptoglobin binding;GO:0031721|hemoglobin alpha binding;GO:0031722|hemoglobin beta binding;GO:0044877|protein-containing complex binding	mmu05143 African trypanosomiasis;mmu05144 Malaria	R-MMU-9711123 Cellular response to chemical stress;R-MMU-9707564 Cytoprotection by HMOX1;R-MMU-9707616 Heme signaling;R-MMU-1237044 Erythrocytes take up carbon dioxide and release oxygen;R-MMU-1480926 O2/CO2 exchange in erythrocytes;R-MMU-2173782 Binding and Uptake of Ligands by Scavenger Receptors;R-MMU-2168880 Scavenging of heme from plasma	-	PF00042:Globin	Cytoplasm;Extracellular region	-	-
P97372	Psme2	Proteasome activator complex subunit 2	19188	Proteasome activator complex subunit 2 OS=Mus musculus OX=10090 GN=Psme2 PE=1 SV=4	P97372	44	13	13	239	5.46	27057.3	P97372;E0CZ90;G3X9V0	PSME2_MOUSE	Psme2	Proteasome activator complex subunit 2	1.15761e+06	1.02693e+06	977291	1.01328e+06	1.22815e+06	1.04656e+06	0.64949	0.961632	-0.056443	1.05394e+06	93146	53777.9	8.83785	1.096e+06	115654	66773.1	10.5524	down	0.842595	0.187428	GO:0005515|protein binding;GO:0005654|nucleoplasm;GO:0005737|cytoplasm;GO:0008537|proteasome activator complex;GO:0010950|positive regulation of endopeptidase activity;GO:0019884|antigen processing and presentation of exogenous antigen;GO:0042802|identical protein binding;GO:0061133|endopeptidase activator activity;GO:0061136|regulation of proteasomal protein catabolic process;GO:2000045|regulati…	GO:0010950|positive regulation of endopeptidase activity;GO:0019884|antigen processing and presentation of exogenous antigen;GO:0061136|regulation of proteasomal protein catabolic process;GO:2000045|regulation of G1/S transition of mitotic cell cycle	GO:0005654|nucleoplasm;GO:0005737|cytoplasm;GO:0008537|proteasome activator complex	GO:0005515|protein binding;GO:0042802|identical protein binding;GO:0061133|endopeptidase activator activity	mmu03050 Proteasome;mmu04612 Antigen processing and presentation	R-MMU-5607764 CLEC7A (Dectin-1) signaling;R-MMU-450408 AUF1 (hnRNP D0) binds and destabilizes mRNA;R-MMU-450531 Regulation of mRNA stability by proteins that bind AU-rich elements;R-MMU-5621481 C-type lectin receptors (CLRs);R-MMU-9762114 GSK3B and BTRC:CUL1-mediated-degradation of NFE2L2;R-MMU-9711123 Cellular response to chemical stress;R-MMU-9759194 Nuclear events mediated by NFE2L2;R-MMU-2871…	WP519 Proteasome degradation	PF02251:Proteasome activator pa28 alpha subunit;PF02252:Proteasome activator pa28 beta subunit	Cytoplasm	-	-
Q8BFZ3	Actbl2	Beta-actin-like protein 2	238880	Beta-actin-like protein 2 OS=Mus musculus OX=10090 GN=Actbl2 PE=1 SV=1	Q8BFZ3	30	2	18	376	5.1537	42004.2	Q8BFZ3	ACTBL_MOUSE	Actbl2	Beta-actin-like protein 2	1.51983e+06	1.41783e+06	1.4934e+06	1.56215e+06	1.22839e+06	1.95095e+06	0.649544	0.934528	-0.0976899	1.47702e+06	52935.9	30562.6	3.58397	1.5805e+06	361632	208789	22.8809	down	0.842595	0.187391	GO:0005524|ATP binding;GO:0005737|cytoplasm;GO:0005856|cytoskeleton;GO:0005884|actin filament;GO:0007409|axonogenesis;GO:0015629|actin cytoskeleton;GO:0016020|membrane;GO:0019901|protein kinase binding;GO:0030424|axon;GO:0035267|NuA4 histone acetyltransferase complex;GO:0045202|synapse;GO:0048870|cell motility;GO:0098973|structural constituent of postsynaptic actin cytoskeleton;GO:0098978|glutama…	GO:0007409|axonogenesis;GO:0048870|cell motility	GO:0005737|cytoplasm;GO:0005856|cytoskeleton;GO:0005884|actin filament;GO:0015629|actin cytoskeleton;GO:0016020|membrane;GO:0030424|axon;GO:0035267|NuA4 histone acetyltransferase complex;GO:0045202|synapse;GO:0098978|glutamatergic synapse	GO:0005524|ATP binding;GO:0019901|protein kinase binding;GO:0098973|structural constituent of postsynaptic actin cytoskeleton	-	-	-	PF00022:Actin	Cytoplasm;Membrane	-	-
P70296	Pebp1	Phosphatidylethanolamine-binding protein 1	23980	Phosphatidylethanolamine-binding protein 1 OS=Mus musculus OX=10090 GN=Pebp1 PE=1 SV=3	P70296	55	12	15	187	5.0272	20830.4	P70296;D3Z1V4;D6RHS6	PEBP1_MOUSE	Pebp1	Phosphatidylethanolamine-binding protein 1	875400	813169	662124	733379	921738	675220	0.947963	1.00874	0.0125477	783564	109677	63322	13.9972	776779	128863	74398.9	16.5894	up	0.981573	0.0232088	GO:0000165|MAPK cascade;GO:0001933|negative regulation of protein phosphorylation;GO:0002026|regulation of the force of heart contraction;GO:0004867|serine-type endopeptidase inhibitor activity;GO:0005102|signaling receptor binding;GO:0005524|ATP binding;GO:0005615|extracellular space;GO:0005737|cytoplasm;GO:0005741|mitochondrial outer membrane;GO:0008021|synaptic vesicle;GO:0008289|lipid binding…	GO:0000165|MAPK cascade;GO:0001933|negative regulation of protein phosphorylation;GO:0002026|regulation of the force of heart contraction;GO:0010466|negative regulation of peptidase activity;GO:0043409|negative regulation of MAPK cascade;GO:0043950|positive regulation of cAMP-mediated signaling;GO:0045840|positive regulation of mitotic nuclear division;GO:0048240|sperm capacitation;GO:0060409|pos…	GO:0005615|extracellular space;GO:0005737|cytoplasm;GO:0005741|mitochondrial outer membrane;GO:0008021|synaptic vesicle;GO:0009986|cell surface;GO:0043025|neuronal cell body;GO:0043209|myelin sheath;GO:0043679|axon terminus;GO:0045177|apical part of cell	GO:0004867|serine-type endopeptidase inhibitor activity;GO:0005102|signaling receptor binding;GO:0005524|ATP binding;GO:0008289|lipid binding;GO:0019899|enzyme binding;GO:0019900|kinase binding;GO:0019901|protein kinase binding;GO:0033612|receptor serine/threonine kinase binding;GO:0051019|mitogen-activated protein kinase binding	-	R-MMU-5674135 MAP2K and MAPK activation;R-MMU-5683057 MAPK family signaling cascades;R-MMU-5684996 MAPK1/MAPK3 signaling;R-MMU-5673001 RAF/MAP kinase cascade;R-MMU-5675221 Negative regulation of MAPK pathway	WP246 TNF-alpha NF-kB signaling pathway;WP572 EGFR1 signaling pathway	PF01161:Phosphatidylethanolamine-binding protein	Cytoplasm;Mitochondrion;Membrane;Extracellular region	-	-
Q08857	Cd36	Platelet glycoprotein 4	12491	Platelet glycoprotein 4 OS=Mus musculus OX=10090 GN=Cd36 PE=1 SV=2	Q08857	20	17	17	472	8.4317	52698	Q08857	CD36_MOUSE	Cd36	Platelet glycoprotein 4	1.01547e+06	984709	1.11827e+06	947710	691309	635496	0.0542049	1.37104	0.45527	1.03948e+06	69940.1	40379.9	6.72835	758172	166500	96129	21.9608	up	0.508701	1.26596	GO:0000122|negative regulation of transcription by RNA polymerase II;GO:0000165|MAPK cascade;GO:0001540|amyloid-beta binding;GO:0001954|positive regulation of cell-matrix adhesion;GO:0005041|low-density lipoprotein particle receptor activity;GO:0005044|scavenger receptor activity;GO:0005324|long-chain fatty acid transmembrane transporter activity;GO:0005515|protein binding;GO:0005794|Golgi appara…	GO:0000122|negative regulation of transcription by RNA polymerase II;GO:0000165|MAPK cascade;GO:0001954|positive regulation of cell-matrix adhesion;GO:0006898|receptor-mediated endocytosis;GO:0006910|phagocytosis, recognition;GO:0007155|cell adhesion;GO:0007166|cell surface receptor signaling pathway;GO:0007204|positive regulation of cytosolic calcium ion concentration;GO:0009617|response to bact…	GO:0005794|Golgi apparatus;GO:0005886|plasma membrane;GO:0005901|caveola;GO:0009897|external side of plasma membrane;GO:0009986|cell surface;GO:0016020|membrane;GO:0016324|apical plasma membrane;GO:0031526|brush border membrane;GO:0032991|protein-containing complex;GO:0042383|sarcolemma;GO:0043235|receptor complex;GO:0045121|membrane raft;GO:0045177|apical part of cell;GO:0071944|cell periphery	GO:0001540|amyloid-beta binding;GO:0005041|low-density lipoprotein particle receptor activity;GO:0005044|scavenger receptor activity;GO:0005324|long-chain fatty acid transmembrane transporter activity;GO:0005515|protein binding;GO:0008035|high-density lipoprotein particle binding;GO:0008289|lipid binding;GO:0015636|short-chain fatty acid transmembrane transporter activity;GO:0030169|low-density l…	mmu05415 Diabetic cardiomyopathy;mmu05417 Lipid and atherosclerosis;mmu04145 Phagosome;mmu04152 AMPK signaling pathway;mmu04979 Cholesterol metabolism;mmu04148 Efferocytosis;mmu04512 ECM-receptor interaction;mmu04931 Insulin resistance;mmu04920 Adipocytokine signaling pathway;mmu03320 PPAR signaling pathway;mmu04975 Fat digestion and absorption;mmu05144 Malaria;mmu04640 Hematopoietic cell lineage	R-MMU-1236975 Antigen processing-Cross presentation;R-MMU-114608 Platelet degranulation;R-MMU-76005 Response to elevated platelet cytosolic Ca2+;R-MMU-76002 Platelet activation, signaling and aggregation;R-MMU-168898 Toll-like Receptor Cascades;R-MMU-983169 Class I MHC mediated antigen processing & presentation;R-MMU-5686938 Regulation of TLR by endogenous ligand;R-MMU-400451 Free fatty acids reg…	WP2316 PPAR signaling pathway;WP1259 Retinol metabolism	PF01130:CD36 family	Cytoplasm;Membrane;Golgi apparatus	-	-
P60710	Actb	Actin, cytoplasmic 1	11461	Actin, cytoplasmic 1 OS=Mus musculus OX=10090 GN=Actb PE=1 SV=1	P60710;P63260	38	0	24	375	5.1484	41736.7	P60710;P63260;E9Q5F4;E9Q606;G3UYG0;G3UZ07	ACTB_MOUSE;ACTG_MOUSE	Actb;Actg1	Actin, cytoplasmic 1	2.88882e+06	3.35218e+06	3.18966e+06	3.45014e+06	2.68518e+06	3.82e+06	0.6531	0.947298	-0.0781094	3.14355e+06	235097	135734	7.47872	3.31844e+06	578758	334146	17.4407	down	0.845075	0.18502	GO:0000776|kinetochore;GO:0000785|chromatin;GO:0000786|nucleosome;GO:0001725|stress fiber;GO:0001738|morphogenesis of a polarized epithelium;GO:0002102|podosome;GO:0005515|protein binding;GO:0005524|ATP binding;GO:0005634|nucleus;GO:0005654|nucleoplasm;GO:0005737|cytoplasm;GO:0005829|cytosol;GO:0005856|cytoskeleton;GO:0005884|actin filament;GO:0005886|plasma membrane;GO:0005903|brush border;GO:00…	GO:0001738|morphogenesis of a polarized epithelium;GO:0006338|chromatin remodeling;GO:0006357|regulation of transcription by RNA polymerase II;GO:0007163|establishment or maintenance of cell polarity;GO:0007409|axonogenesis;GO:0008284|positive regulation of cell population proliferation;GO:0022898|regulation of transmembrane transporter activity;GO:0030071|regulation of mitotic metaphase/anaphase…	GO:0000776|kinetochore;GO:0000785|chromatin;GO:0000786|nucleosome;GO:0001725|stress fiber;GO:0002102|podosome;GO:0005634|nucleus;GO:0005654|nucleoplasm;GO:0005737|cytoplasm;GO:0005829|cytosol;GO:0005856|cytoskeleton;GO:0005884|actin filament;GO:0005886|plasma membrane;GO:0005903|brush border;GO:0005911|cell-cell junction;GO:0005912|adherens junction;GO:0005925|focal adhesion;GO:0015629|actin cyto…	GO:0005515|protein binding;GO:0005524|ATP binding;GO:0016887|ATP hydrolysis activity;GO:0019894|kinesin binding;GO:0019901|protein kinase binding;GO:0030957|Tat protein binding;GO:0042802|identical protein binding;GO:0050998|nitric-oxide synthase binding;GO:0098973|structural constituent of postsynaptic actin cytoskeleton	mmu05014 Amyotrophic lateral sclerosis;mmu05132 Salmonella infection;mmu04714 Thermogenesis;mmu05100 Bacterial invasion of epithelial cells;mmu05135 Yersinia infection;mmu04810 Regulation of actin cytoskeleton;mmu04510 Focal adhesion;mmu05205 Proteoglycans in cancer;mmu04145 Phagosome;mmu04210 Apoptosis;mmu04520 Adherens junction;mmu04611 Platelet activation;mmu04530 Tight junction;mmu05418 Fluid…	R-MMU-8856828 Clathrin-mediated endocytosis;R-MMU-195258 RHO GTPase Effectors;R-MMU-5689603 UCH proteinases;R-MMU-373760 L1CAM interactions;R-MMU-9006934 Signaling by Receptor Tyrosine Kinases;R-MMU-4420097 VEGFA-VEGFR2 Pathway;R-MMU-5674135 MAP2K and MAPK activation;R-MMU-5688426 Deubiquitination;R-MMU-9012999 RHO GTPase cycle;R-MMU-2029480 Fcgamma receptor (FCGR) dependent phagocytosis;R-MMU-19…	WP85 Focal adhesion;WP523 Regulation of actin cytoskeleton;WP385 Myometrial relaxation and contraction pathways	PF00022:Actin	Cytoplasm;Membrane	-	-
P35505	Fah	Fumarylacetoacetase	14085	Fumarylacetoacetase OS=Mus musculus OX=10090 GN=Fah PE=1 SV=2	P35505	49	24	24	419	7.1511	46175.8	P35505	FAAA_MOUSE	Fah	Fumarylacetoacetase	723868	627624	552011	641893	683198	651664	0.658732	0.962943	-0.0544772	634501	86135	49730.1	13.5752	658918	21586.8	12463.2	3.2761	down	0.848663	0.181291	GO:0004334|fumarylacetoacetase activity;GO:0006527|arginine catabolic process;GO:0006559|L-phenylalanine catabolic process;GO:0006572|tyrosine catabolic process;GO:0006629|lipid metabolic process;GO:0046872|metal ion binding;GO:1902000|homogentisate catabolic process	GO:0006527|arginine catabolic process;GO:0006559|L-phenylalanine catabolic process;GO:0006572|tyrosine catabolic process;GO:0006629|lipid metabolic process;GO:1902000|homogentisate catabolic process	-	GO:0004334|fumarylacetoacetase activity;GO:0046872|metal ion binding	mmu01100 Metabolic pathways;mmu00350 Tyrosine metabolism	R-MMU-71291 Metabolism of amino acids and derivatives;R-MMU-8963691 Phenylalanine and tyrosine metabolism	WP662 Amino acid metabolism	PF01557:Fumarylacetoacetate (FAA) hydrolase family;PF09298:Fumarylacetoacetase N-terminal	-	-	-
Q61510	Trim25	E3 ubiquitin/ISG15 ligase TRIM25	217069	E3 ubiquitin/ISG15 ligase TRIM25 OS=Mus musculus OX=10090 GN=Trim25 PE=1 SV=2	Q61510	12	9	9	634	8.3343	71726.3	Q61510;Q5SU71	TRI25_MOUSE	Trim25	E3 ubiquitin/ISG15 ligase TRIM25	708324	617007	510528	459333	681833	868809	0.681608	0.913374	-0.130723	611953	98995.2	57154.9	16.1769	669992	204995	118354	30.5966	down	0.862373	0.166465	GO:0002753|cytoplasmic pattern recognition receptor signaling pathway;GO:0003713|transcription coactivator activity;GO:0004842|ubiquitin-protein transferase activity;GO:0005515|protein binding;GO:0005634|nucleus;GO:0005654|nucleoplasm;GO:0005737|cytoplasm;GO:0005829|cytosol;GO:0006511|ubiquitin-dependent protein catabolic process;GO:0006513|protein monoubiquitination;GO:0006979|response to oxidat…	GO:0002753|cytoplasmic pattern recognition receptor signaling pathway;GO:0006511|ubiquitin-dependent protein catabolic process;GO:0006513|protein monoubiquitination;GO:0006979|response to oxidative stress;GO:0019076|viral release from host cell;GO:0032880|regulation of protein localization;GO:0033280|response to vitamin D;GO:0036503|ERAD pathway;GO:0043123|positive regulation of canonical NF-kapp…	GO:0005634|nucleus;GO:0005654|nucleoplasm;GO:0005737|cytoplasm;GO:0005829|cytosol;GO:0010494|cytoplasmic stress granule;GO:0016604|nuclear body	GO:0003713|transcription coactivator activity;GO:0004842|ubiquitin-protein transferase activity;GO:0005515|protein binding;GO:0016874|ligase activity;GO:0039552|RIG-I binding;GO:0046872|metal ion binding;GO:0061630|ubiquitin protein ligase activity	mmu04622 RIG-I-like receptor signaling pathway;mmu05164 Influenza A;mmu04064 NF-kappa B signaling pathway	R-MMU-1169410 Antiviral mechanism by IFN-stimulated genes;R-MMU-1169408 ISG15 antiviral mechanism;R-MMU-913531 Interferon Signaling;R-MMU-1280215 Cytokine Signaling in Immune system;R-MMU-9833482 PKR-mediated signaling;R-MMU-73893 DNA Damage Bypass;R-MMU-110313 Translesion synthesis by Y family DNA polymerases bypasses lesions on DNA template;R-MMU-5656169 Termination of translesion DNA synthesis…	-	PF00622:SPRY domain;PF13765:SPRY-associated domain;PF13445:RING-type zinc-finger	Cytoplasm	-	-
O08807	Prdx4	Peroxiredoxin-4	53381	Peroxiredoxin-4 OS=Mus musculus OX=10090 GN=Prdx4 PE=1 SV=1	O08807	50	16	16	274	7.0951	31052.5	O08807	PRDX4_MOUSE	Prdx4	Peroxiredoxin-4	1.1436e+06	1.18686e+06	946615	983504	1.3265e+06	1.13039e+06	0.682952	0.95253	-0.0701642	1.09236e+06	128058	73934.4	11.7231	1.1468e+06	172088	99355	15.0059	down	0.862833	0.16561	GO:0005515|protein binding;GO:0005615|extracellular space;GO:0005737|cytoplasm;GO:0005739|mitochondrion;GO:0005783|endoplasmic reticulum;GO:0005790|smooth endoplasmic reticulum;GO:0005829|cytosol;GO:0006979|response to oxidative stress;GO:0007283|spermatogenesis;GO:0008379|thioredoxin peroxidase activity;GO:0008584|male gonad development;GO:0018401|peptidyl-proline hydroxylation to 4-hydroxy-L-pr…	GO:0006979|response to oxidative stress;GO:0007283|spermatogenesis;GO:0008584|male gonad development;GO:0018401|peptidyl-proline hydroxylation to 4-hydroxy-L-proline;GO:0022417|protein maturation by protein folding;GO:0030198|extracellular matrix organization;GO:0042744|hydrogen peroxide catabolic process;GO:0045454|cell redox homeostasis;GO:0072593|reactive oxygen species metabolic process;GO:00…	GO:0005615|extracellular space;GO:0005737|cytoplasm;GO:0005739|mitochondrion;GO:0005783|endoplasmic reticulum;GO:0005790|smooth endoplasmic reticulum;GO:0005829|cytosol	GO:0005515|protein binding;GO:0008379|thioredoxin peroxidase activity;GO:0042802|identical protein binding;GO:0060090|molecular adaptor activity;GO:0140313|molecular sequestering activity;GO:0140824|thioredoxin-dependent peroxiredoxin activity	-	-	WP4466 Oxidative stress and redox pathway	PF00578:AhpC/TSA family;PF10417:C-terminal domain of 1-Cys peroxiredoxin	Cytoplasm;Mitochondrion;Endoplasmic reticulum;Extracellular region	-	-
Q8K386	Rab15	Ras-related protein Rab-15	104886	Ras-related protein Rab-15 OS=Mus musculus OX=10090 GN=Rab15 PE=1 SV=1	Q8K386	12	2	2	212	5.4124	24318.5	D3YTZ8;D3YWS1;Q3TYH2;Q8K386;D3YYX5;D3Z1A7	RAB15_MOUSE	Rab15	Ras-related protein Rab-15	1.89094e+06	7452.92	2.23341e+06	2.23176e+06	10701.1	5274.3	0.569244	1.83821	0.8783	1.37727e+06	1.19859e+06	692005	87.0266	749244	1.2839e+06	741258	171.359	up	0.792733	0.244702	GO:0003924|GTPase activity;GO:0005515|protein binding;GO:0005525|GTP binding;GO:0005737|cytoplasm;GO:0005886|plasma membrane;GO:0005929|cilium;GO:0006887|exocytosis;GO:0010008|endosome membrane;GO:0012505|endomembrane system;GO:0015031|protein transport;GO:0032482|Rab protein signal transduction;GO:0048471|perinuclear region of cytoplasm;GO:1903307|positive regulation of regulated secretory pathw…	GO:0006887|exocytosis;GO:0015031|protein transport;GO:0032482|Rab protein signal transduction;GO:1903307|positive regulation of regulated secretory pathway	GO:0005737|cytoplasm;GO:0005886|plasma membrane;GO:0005929|cilium;GO:0010008|endosome membrane;GO:0012505|endomembrane system;GO:0048471|perinuclear region of cytoplasm	GO:0003924|GTPase activity;GO:0005515|protein binding;GO:0005525|GTP binding	-	-	-	PF00071:Ras family	Cytoplasm;Membrane	-	-
Q9DCD0	Pgd	6-phosphogluconate dehydrogenase, decarboxylating	110208	6-phosphogluconate dehydrogenase, decarboxylating OS=Mus musculus OX=10090 GN=Pgd PE=1 SV=3	Q9DCD0	43	32	32	483	7.1815	53247.2	Q9DCD0	6PGD_MOUSE	Pgd	6-phosphogluconate dehydrogenase, decarboxylating	4.35939e+06	3.682e+06	4.0399e+06	3.95711e+06	4.62475e+06	3.83428e+06	0.740192	0.973031	-0.0394422	4.02709e+06	338877	195651	8.41493	4.13871e+06	425380	245593	10.2781	down	0.892516	0.130656	GO:0004616|phosphogluconate dehydrogenase (decarboxylating) activity;GO:0005829|cytosol;GO:0006098|pentose-phosphate shunt;GO:0006739|NADP metabolic process;GO:0009051|pentose-phosphate shunt, oxidative branch;GO:0019322|pentose biosynthetic process;GO:0019521|D-gluconate metabolic process;GO:0030246|carbohydrate binding;GO:0031406|carboxylic acid binding;GO:0046177|D-gluconate catabolic process;…	GO:0006098|pentose-phosphate shunt;GO:0006739|NADP metabolic process;GO:0009051|pentose-phosphate shunt, oxidative branch;GO:0019322|pentose biosynthetic process;GO:0019521|D-gluconate metabolic process;GO:0046177|D-gluconate catabolic process	GO:0005829|cytosol	GO:0004616|phosphogluconate dehydrogenase (decarboxylating) activity;GO:0030246|carbohydrate binding;GO:0031406|carboxylic acid binding;GO:0050661|NADP binding	mmu01100 Metabolic pathways;mmu01200 Carbon metabolism;mmu00480 Glutathione metabolism;mmu00030 Pentose phosphate pathway	R-MMU-71336 Pentose phosphate pathway;R-MMU-71387 Metabolism of carbohydrates	WP4466 Oxidative stress and redox pathway	PF03446:NAD binding domain of 6-phosphogluconate dehydrogenase;PF00393:6-phosphogluconate dehydrogenase, C-terminal domain	Cytoplasm	-	-
O08709	Prdx6	Peroxiredoxin-6	11758	Peroxiredoxin-6 OS=Mus musculus OX=10090 GN=Prdx6 PE=1 SV=3	O08709	74	19	23	224	5.7852	24870.7	O08709;D3Z0Y2;Q6GT24	PRDX6_MOUSE	Prdx6	Peroxiredoxin-6	1.07808e+06	1.05145e+06	792180	1.00072e+06	1.09565e+06	933741	0.742438	0.964229	-0.0525521	973906	157942	91187.8	16.2174	1.01004e+06	81352.9	46969.1	8.05445	down	0.892828	0.12934	GO:0000302|response to reactive oxygen species;GO:0004601|peroxidase activity;GO:0004602|glutathione peroxidase activity;GO:0004623|phospholipase A2 activity;GO:0005515|protein binding;GO:0005634|nucleus;GO:0005737|cytoplasm;GO:0005739|mitochondrion;GO:0005764|lysosome;GO:0005829|cytosol;GO:0006979|response to oxidative stress;GO:0016042|lipid catabolic process;GO:0031625|ubiquitin protein ligase…	GO:0000302|response to reactive oxygen species;GO:0006979|response to oxidative stress;GO:0016042|lipid catabolic process;GO:0032060|bleb assembly;GO:0042744|hydrogen peroxide catabolic process;GO:0045454|cell redox homeostasis;GO:0046475|glycerophospholipid catabolic process;GO:0048026|positive regulation of mRNA splicing, via spliceosome;GO:0098869|cellular oxidant detoxification	GO:0005634|nucleus;GO:0005737|cytoplasm;GO:0005739|mitochondrion;GO:0005764|lysosome;GO:0005829|cytosol;GO:0048471|perinuclear region of cytoplasm	GO:0004601|peroxidase activity;GO:0004602|glutathione peroxidase activity;GO:0004623|phospholipase A2 activity;GO:0005515|protein binding;GO:0031625|ubiquitin protein ligase binding;GO:0042802|identical protein binding;GO:0047184|1-acylglycerophosphocholine O-acyltransferase activity;GO:0047499|calcium-independent phospholipase A2 activity;GO:0051920|peroxiredoxin activity	mmu01100 Metabolic pathways;mmu00480 Glutathione metabolism	R-MMU-9711123 Cellular response to chemical stress;R-MMU-3299685 Detoxification of Reactive Oxygen Species	WP4466 Oxidative stress and redox pathway	PF00578:AhpC/TSA family;PF10417:C-terminal domain of 1-Cys peroxiredoxin	Cytoplasm;Mitochondrion;Lysosome	-	-
P08226	Apoe	Apolipoprotein E	11816	Apolipoprotein E OS=Mus musculus OX=10090 GN=Apoe PE=1 SV=2	P08226	50	27	27	311	5.3896	35866.6	P08226;A0A1B0GX15;G3UWN5	APOE_MOUSE	Apoe	Apolipoprotein E	1.17427e+06	1.51392e+06	1.22575e+06	768448	726812	690151	0.00596124	1.79094	0.840717	1.30465e+06	183056	105687	14.0311	728470	39174.5	22617.4	5.37763	up	0.49448	2.22466	GO:0001540|amyloid-beta binding;GO:0001937|negative regulation of endothelial cell proliferation;GO:0002021|response to dietary excess;GO:0005102|signaling receptor binding;GO:0005319|lipid transporter activity;GO:0005515|protein binding;GO:0005543|phospholipid binding;GO:0005576|extracellular region;GO:0005615|extracellular space;GO:0005635|nuclear envelope;GO:0005768|endosome;GO:0005769|early e…	GO:0001937|negative regulation of endothelial cell proliferation;GO:0002021|response to dietary excess;GO:0006629|lipid metabolic process;GO:0006641|triglyceride metabolic process;GO:0006707|cholesterol catabolic process;GO:0006869|lipid transport;GO:0006874|intracellular calcium ion homeostasis;GO:0006898|receptor-mediated endocytosis;GO:0006979|response to oxidative stress;GO:0007186|G protein-…	GO:0005576|extracellular region;GO:0005615|extracellular space;GO:0005635|nuclear envelope;GO:0005768|endosome;GO:0005769|early endosome;GO:0005770|late endosome;GO:0005783|endoplasmic reticulum;GO:0005794|Golgi apparatus;GO:0005829|cytosol;GO:0005874|microtubule;GO:0009986|cell surface;GO:0030425|dendrite;GO:0031012|extracellular matrix;GO:0031232|extrinsic component of external side of plasma m…	GO:0001540|amyloid-beta binding;GO:0005102|signaling receptor binding;GO:0005319|lipid transporter activity;GO:0005515|protein binding;GO:0005543|phospholipid binding;GO:0008201|heparin binding;GO:0008289|lipid binding;GO:0016209|antioxidant activity;GO:0019899|enzyme binding;GO:0042802|identical protein binding;GO:0042803|protein homodimerization activity;GO:0043395|heparan sulfate proteoglycan …	mmu05010 Alzheimer disease;mmu04979 Cholesterol metabolism	R-MMU-196854 Metabolism of vitamins and cofactors;R-MMU-174824 Plasma lipoprotein assembly, remodeling, and clearance;R-MMU-8957275 Post-translational protein phosphorylation;R-MMU-8963899 Plasma lipoprotein remodeling;R-MMU-381426 Regulation of Insulin-like Growth Factor (IGF) transport and uptake by Insulin-like Growth Factor Binding Proteins (IGFBPs);R-MMU-8963888 Chylomicron assembly;R-MMU-89…	WP1 Statin pathway;WP2075 Alzheimer's disease	PF01442:Apolipoprotein A1/A4/E domain	Cytoplasm;Membrane;Endoplasmic reticulum;Golgi apparatus;Extracellular region	-	-
E9PV24	Fga	Fibrinogen alpha chain	14161	Fibrinogen alpha chain OS=Mus musculus OX=10090 GN=Fga PE=1 SV=1	E9PV24	45	42	42	789	5.9624	87429.3	E9PV24	FIBA_MOUSE	Fga	Fibrinogen alpha chain	1.64986e+06	1.4341e+06	2.97774e+06	686480	422230	1.06073e+06	0.0660737	2.79413	1.4824	2.02057e+06	835929	482624	41.371	723147	320826	185229	44.3652	up	0.508701	1.17997	GO:0002250|adaptive immune response;GO:0005102|signaling receptor binding;GO:0005198|structural molecule activity;GO:0005201|extracellular matrix structural constituent;GO:0005577|fibrinogen complex;GO:0005615|extracellular space;GO:0005783|endoplasmic reticulum;GO:0005938|cell cortex;GO:0007160|cell-matrix adhesion;GO:0007596|blood coagulation;GO:0009897|external side of plasma membrane;GO:00099…	GO:0002250|adaptive immune response;GO:0007160|cell-matrix adhesion;GO:0007596|blood coagulation;GO:0014911|positive regulation of smooth muscle cell migration;GO:0030168|platelet activation;GO:0031639|plasminogen activation;GO:0034116|positive regulation of heterotypic cell-cell adhesion;GO:0042730|fibrinolysis;GO:0043152|induction of bacterial agglutination;GO:0045087|innate immune response;GO:…	GO:0005577|fibrinogen complex;GO:0005615|extracellular space;GO:0005783|endoplasmic reticulum;GO:0005938|cell cortex;GO:0009897|external side of plasma membrane;GO:0009986|cell surface;GO:0031091|platelet alpha granule;GO:0045202|synapse;GO:0062023|collagen-containing extracellular matrix;GO:0072562|blood microparticle	GO:0005102|signaling receptor binding;GO:0005198|structural molecule activity;GO:0005201|extracellular matrix structural constituent;GO:0030674|protein-macromolecule adaptor activity;GO:0046872|metal ion binding;GO:0050839|cell adhesion molecule binding	mmu05171 Coronavirus disease - COVID-19;mmu04610 Complement and coagulation cascades;mmu04611 Platelet activation;mmu04613 Neutrophil extracellular trap formation	R-MMU-114608 Platelet degranulation;R-MMU-76005 Response to elevated platelet cytosolic Ca2+;R-MMU-76002 Platelet activation, signaling and aggregation;R-MMU-168898 Toll-like Receptor Cascades;R-MMU-354192 Integrin signaling;R-MMU-5674135 MAP2K and MAPK activation;R-MMU-140877 Formation of Fibrin Clot (Clotting Cascade);R-MMU-354194 GRB2:SOS provides linkage to MAPK signaling for Integrins;R-MMU-…	WP5128 Fibrin complement receptor 3 signaling pathway;WP460 Blood clotting cascade	PF08702:Fibrinogen alpha/beta chain family;PF00147:Fibrinogen beta and gamma chains, C-terminal globular domain;PF12160:Fibrinogen alpha C domain	Cytoplasm;Membrane;Endoplasmic reticulum;Extracellular region	-	-
P52480	Pkm	Pyruvate kinase PKM	18746	Pyruvate kinase PKM OS=Mus musculus OX=10090 GN=Pkm PE=1 SV=4	P52480	70	54	55	531	7.4318	57844.9	P52480;A0A1L1SQV8;A0A1L1SSN6;A0A1L1STV8;A0A1L1SU37	KPYM_MOUSE	Pkm	Pyruvate kinase PKM	8.60874e+06	7.29491e+06	7.3181e+06	8.4204e+06	7.73184e+06	7.59318e+06	0.746478	0.977947	-0.0321725	7.74058e+06	751932	434128	9.71415	7.91514e+06	443029	255783	5.59724	down	0.894735	0.126983	GO:0000287|magnesium ion binding;GO:0001889|liver development;GO:0003713|transcription coactivator activity;GO:0003729|mRNA binding;GO:0004713|protein tyrosine kinase activity;GO:0004743|pyruvate kinase activity;GO:0005515|protein binding;GO:0005524|ATP binding;GO:0005634|nucleus;GO:0005737|cytoplasm;GO:0005739|mitochondrion;GO:0005791|rough endoplasmic reticulum;GO:0005829|cytosol;GO:0005929|cil…	GO:0001889|liver development;GO:0006006|glucose metabolic process;GO:0006090|pyruvate metabolic process;GO:0006096|glycolytic process;GO:0006338|chromatin remodeling;GO:0012501|programmed cell death;GO:0016310|phosphorylation;GO:0031100|animal organ regeneration;GO:0032869|cellular response to insulin stimulus;GO:0042866|pyruvate biosynthetic process;GO:0043403|skeletal muscle tissue regeneration…	GO:0005634|nucleus;GO:0005737|cytoplasm;GO:0005739|mitochondrion;GO:0005791|rough endoplasmic reticulum;GO:0005829|cytosol;GO:0005929|cilium;GO:0043209|myelin sheath;GO:0062023|collagen-containing extracellular matrix;GO:1902912|pyruvate kinase complex	GO:0000287|magnesium ion binding;GO:0003713|transcription coactivator activity;GO:0003729|mRNA binding;GO:0004713|protein tyrosine kinase activity;GO:0004743|pyruvate kinase activity;GO:0005515|protein binding;GO:0005524|ATP binding;GO:0030955|potassium ion binding;GO:0035402|histone H3T11 kinase activity;GO:0042802|identical protein binding;GO:0042803|protein homodimerization activity;GO:0043531…	mmu01100 Metabolic pathways;mmu01200 Carbon metabolism;mmu01230 Biosynthesis of amino acids;mmu00620 Pyruvate metabolism;mmu00010 Glycolysis / Gluconeogenesis;mmu05230 Central carbon metabolism in cancer;mmu05165 Human papillomavirus infection;mmu04922 Glucagon signaling pathway;mmu05203 Viral carcinogenesis;mmu04930 Type II diabetes mellitus	R-MMU-1428517 Aerobic respiration and respiratory electron transport;R-MMU-70171 Glycolysis;R-MMU-71387 Metabolism of carbohydrates;R-MMU-70268 Pyruvate metabolism;R-MMU-70326 Glucose metabolism;R-MMU-9861718 Regulation of pyruvate metabolism	WP662 Amino acid metabolism;WP157 Glycolysis and gluconeogenesis;WP2185 Purine metabolism	PF00224:Pyruvate kinase, barrel domain;PF02887:Pyruvate kinase, alpha/beta domain	Cytoplasm;Mitochondrion;Endoplasmic reticulum	-	-
Q62264	Thrsp	Thyroid hormone-inducible hepatic protein	21835	Thyroid hormone-inducible hepatic protein OS=Mus musculus OX=10090 GN=Thrsp PE=1 SV=1	Q62264	30	11	11	150	4.6439	17093.3	Q62264	THRSP_MOUSE	Thrsp	Thyroid hormone-inducible hepatic protein	822059	539430	563712	634947	817171	591328	0.746641	0.942134	-0.0859952	641734	156638	90434.8	24.4085	681149	119800	69166.8	17.588	down	0.894735	0.126888	GO:0005515|protein binding;GO:0005654|nucleoplasm;GO:0005829|cytosol;GO:0006629|lipid metabolic process;GO:0009617|response to bacterium;GO:0010866|regulation of triglyceride biosynthetic process;GO:0042802|identical protein binding;GO:0042803|protein homodimerization activity;GO:0046890|regulation of lipid biosynthetic process;GO:0140678|molecular function inhibitor activity	GO:0006629|lipid metabolic process;GO:0009617|response to bacterium;GO:0010866|regulation of triglyceride biosynthetic process;GO:0046890|regulation of lipid biosynthetic process	GO:0005654|nucleoplasm;GO:0005829|cytosol	GO:0005515|protein binding;GO:0042802|identical protein binding;GO:0042803|protein homodimerization activity;GO:0140678|molecular function inhibitor activity	-	R-MMU-8978868 Fatty acid metabolism;R-MMU-200425 Carnitine metabolism	-	PF07084:Thyroid hormone-inducible hepatic protein Spot 14	Cytoplasm	-	-
P13020	Gsn	Gelsolin	227753	Gelsolin OS=Mus musculus OX=10090 GN=Gsn PE=1 SV=3	P13020	50	50	50	780	6.0707	85941.6	P13020	GELS_MOUSE	Gsn	Gelsolin	1.08586e+06	1.15936e+06	1.49027e+06	886430	603284	651781	0.0250111	1.74433	0.802677	1.24516e+06	215425	124376	17.301	713832	151428	87427.3	21.2135	up	0.49448	1.60187	GO:0001726|ruffle;GO:0002102|podosome;GO:0003779|actin binding;GO:0005509|calcium ion binding;GO:0005515|protein binding;GO:0005546|phosphatidylinositol-4,5-bisphosphate binding;GO:0005576|extracellular region;GO:0005615|extracellular space;GO:0005634|nucleus;GO:0005737|cytoplasm;GO:0005829|cytosol;GO:0005886|plasma membrane;GO:0005925|focal adhesion;GO:0006911|phagocytosis, engulfment;GO:0007015…	GO:0006911|phagocytosis, engulfment;GO:0007015|actin filament organization;GO:0007417|central nervous system development;GO:0008154|actin polymerization or depolymerization;GO:0010613|positive regulation of cardiac muscle hypertrophy;GO:0010628|positive regulation of gene expression;GO:0014891|striated muscle atrophy;GO:0016192|vesicle-mediated transport;GO:0030031|cell projection assembly;GO:003…	GO:0001726|ruffle;GO:0002102|podosome;GO:0005576|extracellular region;GO:0005615|extracellular space;GO:0005634|nucleus;GO:0005737|cytoplasm;GO:0005829|cytosol;GO:0005886|plasma membrane;GO:0005925|focal adhesion;GO:0015629|actin cytoskeleton;GO:0016528|sarcoplasm;GO:0030027|lamellipodium;GO:0030478|actin cap;GO:0030864|cortical actin cytoskeleton;GO:0032991|protein-containing complex;GO:0043209|…	GO:0003779|actin binding;GO:0005509|calcium ion binding;GO:0005515|protein binding;GO:0005546|phosphatidylinositol-4,5-bisphosphate binding;GO:0036313|phosphatidylinositol 3-kinase catalytic subunit binding;GO:0045159|myosin II binding;GO:0051015|actin filament binding	mmu04810 Regulation of actin cytoskeleton;mmu04666 Fc gamma R-mediated phagocytosis;mmu05203 Viral carcinogenesis	R-MMU-5357801 Programmed Cell Death;R-MMU-109581 Apoptosis;R-MMU-75153 Apoptotic execution phase;R-MMU-111465 Apoptotic cleavage of cellular proteins;R-MMU-264870 Caspase-mediated cleavage of cytoskeletal proteins	WP523 Regulation of actin cytoskeleton	PF00626:Gelsolin repeat	Cytoplasm;Membrane;Extracellular region	-	-
Q8K0E8	Fgb	Fibrinogen beta chain	110135	Fibrinogen beta chain OS=Mus musculus OX=10090 GN=Fgb PE=1 SV=1	Q8K0E8	52	29	29	481	7.0263	54752.7	Q8K0E8	FIBB_MOUSE	Fgb	Fibrinogen beta chain	1.68182e+06	1.40077e+06	3.3958e+06	688569	404853	1.0379e+06	0.0896129	3.03962	1.60389	2.15946e+06	1.07988e+06	623471	50.007	710439	317087	183070	44.6325	up	0.508701	1.04763	GO:0002250|adaptive immune response;GO:0005102|signaling receptor binding;GO:0005198|structural molecule activity;GO:0005201|extracellular matrix structural constituent;GO:0005577|fibrinogen complex;GO:0005615|extracellular space;GO:0005783|endoplasmic reticulum;GO:0005938|cell cortex;GO:0007160|cell-matrix adhesion;GO:0009897|external side of plasma membrane;GO:0009986|cell surface;GO:0031091|pl…	GO:0002250|adaptive immune response;GO:0007160|cell-matrix adhesion;GO:0031639|plasminogen activation;GO:0034116|positive regulation of heterotypic cell-cell adhesion;GO:0042730|fibrinolysis;GO:0043152|induction of bacterial agglutination;GO:0044320|cellular response to leptin stimulus;GO:0045087|innate immune response;GO:0045907|positive regulation of vasoconstriction;GO:0045921|positive regulat…	GO:0005577|fibrinogen complex;GO:0005615|extracellular space;GO:0005783|endoplasmic reticulum;GO:0005938|cell cortex;GO:0009897|external side of plasma membrane;GO:0009986|cell surface;GO:0031091|platelet alpha granule;GO:0045202|synapse;GO:0062023|collagen-containing extracellular matrix;GO:0072562|blood microparticle	GO:0005102|signaling receptor binding;GO:0005198|structural molecule activity;GO:0005201|extracellular matrix structural constituent;GO:0050839|cell adhesion molecule binding;GO:0051087|protein-folding chaperone binding	mmu05171 Coronavirus disease - COVID-19;mmu04610 Complement and coagulation cascades;mmu04611 Platelet activation;mmu04613 Neutrophil extracellular trap formation	R-MMU-114608 Platelet degranulation;R-MMU-76005 Response to elevated platelet cytosolic Ca2+;R-MMU-76002 Platelet activation, signaling and aggregation;R-MMU-168898 Toll-like Receptor Cascades;R-MMU-354192 Integrin signaling;R-MMU-5674135 MAP2K and MAPK activation;R-MMU-140877 Formation of Fibrin Clot (Clotting Cascade);R-MMU-354194 GRB2:SOS provides linkage to MAPK signaling for Integrins;R-MMU-…	WP5128 Fibrin complement receptor 3 signaling pathway;WP460 Blood clotting cascade	PF08702:Fibrinogen alpha/beta chain family;PF00147:Fibrinogen beta and gamma chains, C-terminal globular domain	Cytoplasm;Membrane;Endoplasmic reticulum;Extracellular region	-	-
Q9D1G1	Rab1b	Ras-related protein Rab-1B	76308	Ras-related protein Rab-1B OS=Mus musculus OX=10090 GN=Rab1b PE=1 SV=1	Q9D1G1	63	6	14	201	5.3732	22187.2	P62821;Q9D1G1;A0A494B945;A0A494BA38;Q5SW88;A0A494BBL7;Q5SW87	RAB1B_MOUSE	Rab1b	Ras-related protein Rab-1B	2.81305e+06	2.38786e+06	2.06824e+06	2.85872e+06	2.04831e+06	2.69243e+06	0.754018	0.956537	-0.0641078	2.42305e+06	373650	215727	15.4207	2.53315e+06	428040	247129	16.8975	down	0.89894	0.122618	GO:0000045|autophagosome assembly;GO:0003924|GTPase activity;GO:0003925|G protein activity;GO:0005525|GTP binding;GO:0005739|mitochondrion;GO:0005793|endoplasmic reticulum-Golgi intermediate compartment;GO:0005794|Golgi apparatus;GO:0006886|intracellular protein transport;GO:0006888|endoplasmic reticulum to Golgi vesicle-mediated transport;GO:0006914|autophagy;GO:0007030|Golgi organization;GO:001…	GO:0000045|autophagosome assembly;GO:0006886|intracellular protein transport;GO:0006888|endoplasmic reticulum to Golgi vesicle-mediated transport;GO:0006914|autophagy;GO:0007030|Golgi organization;GO:0015031|protein transport;GO:0019068|virion assembly;GO:1903020|positive regulation of glycoprotein metabolic process;GO:2000785|regulation of autophagosome assembly	GO:0005739|mitochondrion;GO:0005793|endoplasmic reticulum-Golgi intermediate compartment;GO:0005794|Golgi apparatus;GO:0012505|endomembrane system;GO:0034045|phagophore assembly site membrane;GO:0045202|synapse;GO:0048471|perinuclear region of cytoplasm	GO:0003924|GTPase activity;GO:0003925|G protein activity;GO:0005525|GTP binding	mmu05134 Legionellosis	R-MMU-446203 Asparagine N-linked glycosylation;R-MMU-199977 ER to Golgi Anterograde Transport;R-MMU-948021 Transport to the Golgi and subsequent modification;R-MMU-6811442 Intra-Golgi and retrograde Golgi-to-ER traffic;R-MMU-6807878 COPI-mediated anterograde transport;R-MMU-8856688 Golgi-to-ER retrograde transport;R-MMU-204005 COPII-mediated vesicle transport;R-MMU-9007101 Rab regulation of traff…	-	PF00071:Ras family	Cytoplasm;Mitochondrion;Membrane;Golgi apparatus	-	-
P01592	Jchain	Immunoglobulin J chain	16069	Immunoglobulin J chain OS=Mus musculus OX=10090 GN=Jchain PE=1 SV=4	P01592	38	6	6	159	4.5021	18013.5	P01592	IGJ_MOUSE	Jchain	Immunoglobulin J chain	1.64666e+06	1.16957e+06	1.69044e+06	1.82893e+06	1.28958e+06	1.61483e+06	0.75794	0.952114	-0.0707942	1.50222e+06	288920	166808	19.2328	1.57778e+06	271579	156796	17.2127	down	0.90049	0.120365	GO:0002250|adaptive immune response;GO:0003094|glomerular filtration;GO:0003697|single-stranded DNA binding;GO:0003823|antigen binding;GO:0005615|extracellular space;GO:0006959|humoral immune response;GO:0019731|antibacterial humoral response;GO:0019862|IgA binding;GO:0030674|protein-macromolecule adaptor activity;GO:0031210|phosphatidylcholine binding;GO:0034987|immunoglobulin receptor binding;G…	GO:0002250|adaptive immune response;GO:0003094|glomerular filtration;GO:0006959|humoral immune response;GO:0019731|antibacterial humoral response;GO:0045087|innate immune response;GO:0060267|positive regulation of respiratory burst;GO:0065003|protein-containing complex assembly	GO:0005615|extracellular space;GO:0071748|monomeric IgA immunoglobulin complex;GO:0071750|dimeric IgA immunoglobulin complex;GO:0071751|secretory IgA immunoglobulin complex;GO:0071752|secretory dimeric IgA immunoglobulin complex;GO:0071756|pentameric IgM immunoglobulin complex	GO:0003697|single-stranded DNA binding;GO:0003823|antigen binding;GO:0019862|IgA binding;GO:0030674|protein-macromolecule adaptor activity;GO:0031210|phosphatidylcholine binding;GO:0034987|immunoglobulin receptor binding;GO:0042803|protein homodimerization activity;GO:0042834|peptidoglycan binding	-	R-MMU-202733 Cell surface interactions at the vascular wall;R-MMU-2173782 Binding and Uptake of Ligands by Scavenger Receptors;R-MMU-2168880 Scavenging of heme from plasma	-	PF15097:Immunoglobulin J chain	Extracellular region	-	-
Q05816	Fabp5	Fatty acid-binding protein 5	16592	Fatty acid-binding protein 5 OS=Mus musculus OX=10090 GN=Fabp5 PE=1 SV=3	Q05816	54	9	9	135	6.4493	15137.4	Q05816	FABP5_MOUSE	Fabp5	Fatty acid-binding protein 5	927545	669416	649217	759489	946606	655786	0.770547	0.951012	-0.0724642	748726	155191	89599.6	20.7273	787294	147390	85095.8	18.7211	down	0.907034	0.113201	GO:0001972|retinoic acid binding;GO:0005324|long-chain fatty acid transmembrane transporter activity;GO:0005504|fatty acid binding;GO:0005615|extracellular space;GO:0005634|nucleus;GO:0005737|cytoplasm;GO:0005829|cytosol;GO:0006006|glucose metabolic process;GO:0006629|lipid metabolic process;GO:0006656|phosphatidylcholine biosynthetic process;GO:0010829|negative regulation of D-glucose transmembr…	GO:0006006|glucose metabolic process;GO:0006629|lipid metabolic process;GO:0006656|phosphatidylcholine biosynthetic process;GO:0010829|negative regulation of D-glucose transmembrane transport;GO:0015908|fatty acid transport;GO:0015909|long-chain fatty acid transport;GO:0031392|regulation of prostaglandin biosynthetic process;GO:0035360|positive regulation of peroxisome proliferator activated rece…	GO:0005615|extracellular space;GO:0005634|nucleus;GO:0005737|cytoplasm;GO:0005829|cytosol;GO:0014069|postsynaptic density;GO:0045202|synapse;GO:0098978|glutamatergic synapse;GO:0099092|postsynaptic density, intracellular component;GO:0099524|postsynaptic cytosol	GO:0001972|retinoic acid binding;GO:0005324|long-chain fatty acid transmembrane transporter activity;GO:0005504|fatty acid binding;GO:0042802|identical protein binding	mmu03320 PPAR signaling pathway	R-MMU-5362517 Signaling by Retinoic Acid;R-MMU-163560 Triglyceride catabolism;R-MMU-8979227 Triglyceride metabolism;R-MMU-9006931 Signaling by Nuclear Receptors	WP2316 PPAR signaling pathway	PF00061:Lipocalin / cytosolic fatty-acid binding protein family	Cytoplasm;Extracellular region	-	-
P17182	Eno1	Alpha-enolase	13806	Alpha-enolase OS=Mus musculus OX=10090 GN=Eno1 PE=1 SV=3	P17182	67	37	44	434	6.749	47140.8	P17182;Q6PHC1	ENOA_MOUSE	Eno1	Alpha-enolase	6.38729e+06	6.65076e+06	4.85659e+06	6.34305e+06	5.97994e+06	6.04975e+06	0.793757	0.973978	-0.0380391	5.96488e+06	968804	559339	16.2418	6.12425e+06	192678	111243	3.14615	down	0.915874	0.100312	GO:0000015|phosphopyruvate hydratase complex;GO:0000122|negative regulation of transcription by RNA polymerase II;GO:0000287|magnesium ion binding;GO:0000977|RNA polymerase II transcription regulatory region sequence-specific DNA binding;GO:0001222|transcription corepressor binding;GO:0001227|DNA-binding transcription repressor activity, RNA polymerase II-specific;GO:0001701|in utero embryonic de…	GO:0000122|negative regulation of transcription by RNA polymerase II;GO:0001701|in utero embryonic development;GO:0006094|gluconeogenesis;GO:0006096|glycolytic process;GO:0010756|positive regulation of plasminogen activation;GO:0030308|negative regulation of cell growth;GO:0045892|negative regulation of DNA-templated transcription;GO:0045933|positive regulation of muscle contraction;GO:0046166|gl…	GO:0000015|phosphopyruvate hydratase complex;GO:0005640|nuclear outer membrane;GO:0005737|cytoplasm;GO:0005829|cytosol;GO:0005886|plasma membrane;GO:0005938|cell cortex;GO:0009986|cell surface;GO:0016020|membrane;GO:0030426|growth cone;GO:0043209|myelin sheath;GO:0045121|membrane raft;GO:0097060|synaptic membrane	GO:0000287|magnesium ion binding;GO:0000977|RNA polymerase II transcription regulatory region sequence-specific DNA binding;GO:0001222|transcription corepressor binding;GO:0001227|DNA-binding transcription repressor activity, RNA polymerase II-specific;GO:0003714|transcription corepressor activity;GO:0003723|RNA binding;GO:0004634|phosphopyruvate hydratase activity;GO:0005515|protein binding;GO:0…	mmu01100 Metabolic pathways;mmu01200 Carbon metabolism;mmu01230 Biosynthesis of amino acids;mmu00010 Glycolysis / Gluconeogenesis;mmu04066 HIF-1 signaling pathway;mmu03018 RNA degradation;mmu04820 Cytoskeleton in muscle cells	-	WP157 Glycolysis and gluconeogenesis	PF03952:Enolase, N-terminal domain;PF00113:Enolase, C-terminal TIM barrel domain	Cytoplasm;Membrane;Nuclear membrane	-	-
A0A075B663	Iglv1	Immunoglobulin lambda variable 1 (Fragment)	16142	Immunoglobulin lambda variable 1 (Fragment) OS=Mus musculus OX=10090 GN=Iglv1 PE=4 SV=1	A0A075B663;A0A075B664	8	0	1	117	4.8782	12311.8	P01723;P01726;P01727;P01728;P01729;A0A075B663;A0A075B664	A0A075B663_MOUSE;A0A075B664_MOUSE	Iglv1;Iglv2	Immunoglobulin lambda variable 1 (Fragment)	662085	764437	1.17441e+06	550570	898369	619835	0.401564	1.25723	0.330253	866978	271119	156531	31.2718	689591	184093	106286	26.696	up	0.687227	0.396245	GO:0006955|immune response;GO:0019814|immunoglobulin complex	GO:0006955|immune response	GO:0019814|immunoglobulin complex	-	-	-	-	-	-	-	-
P35700	Prdx1	Peroxiredoxin-1	18477	Peroxiredoxin-1 OS=Mus musculus OX=10090 GN=Prdx1 PE=1 SV=1	P35700	63	18	20	199	8.1149	22176.5	P35700;B1AXW6;B1AXW4;B1AXW5	PRDX1_MOUSE	Prdx1	Peroxiredoxin-1	6.19043e+06	5.95423e+06	4.63583e+06	5.65274e+06	6.23043e+06	5.30264e+06	0.819381	0.976416	-0.0344324	5.5935e+06	837730	483664	14.9768	5.7286e+06	468522	270501	8.17864	down	0.929746	0.0865139	GO:0000302|response to reactive oxygen species;GO:0000791|euchromatin;GO:0004601|peroxidase activity;GO:0005515|protein binding;GO:0005634|nucleus;GO:0005737|cytoplasm;GO:0005739|mitochondrion;GO:0005759|mitochondrial matrix;GO:0005782|peroxisomal matrix;GO:0005829|cytosol;GO:0006979|response to oxidative stress;GO:0007249|canonical NF-kappaB signal transduction;GO:0008379|thioredoxin peroxidase …	GO:0000302|response to reactive oxygen species;GO:0006979|response to oxidative stress;GO:0007249|canonical NF-kappaB signal transduction;GO:0019430|removal of superoxide radicals;GO:0030101|natural killer cell activation;GO:0032872|regulation of stress-activated MAPK cascade;GO:0034101|erythrocyte homeostasis;GO:0042267|natural killer cell mediated cytotoxicity;GO:0042744|hydrogen peroxide catab…	GO:0000791|euchromatin;GO:0005634|nucleus;GO:0005737|cytoplasm;GO:0005739|mitochondrion;GO:0005759|mitochondrial matrix;GO:0005782|peroxisomal matrix;GO:0005829|cytosol;GO:0043209|myelin sheath	GO:0004601|peroxidase activity;GO:0005515|protein binding;GO:0008379|thioredoxin peroxidase activity;GO:0020037|heme binding;GO:0042802|identical protein binding;GO:0051920|peroxiredoxin activity	mmu05146 Amoebiasis;mmu04146 Peroxisome;mmu04980 Cobalamin transport and metabolism	R-MMU-9711123 Cellular response to chemical stress;R-MMU-9759194 Nuclear events mediated by NFE2L2;R-MMU-9755511 KEAP1-NFE2L2 pathway;R-MMU-5628897 TP53 Regulates Metabolic Genes;R-MMU-3299685 Detoxification of Reactive Oxygen Species;R-MMU-3700989 Transcriptional Regulation by TP53	WP4466 Oxidative stress and redox pathway	PF00578:AhpC/TSA family;PF10417:C-terminal domain of 1-Cys peroxiredoxin	Cytoplasm;Mitochondrion;Peroxisome	-	-
P62259	Ywhae	14-3-3 protein epsilon	22627	14-3-3 protein epsilon OS=Mus musculus OX=10090 GN=Ywhae PE=1 SV=1	P62259	54	24	29	255	4.3629	29173.9	P62259;F6WA09	1433E_MOUSE	Ywhae	14-3-3 protein epsilon	816485	696239	614366	700619	773698	693140	0.843933	0.981376	-0.027122	709030	101665	58696.3	14.3386	722485	44508.7	25697.1	6.1605	down	0.93803	0.0736921	GO:0000165|MAPK cascade;GO:0001764|neuron migration;GO:0002753|cytoplasmic pattern recognition receptor signaling pathway;GO:0004864|protein phosphatase inhibitor activity;GO:0005246|calcium channel regulator activity;GO:0005515|protein binding;GO:0005634|nucleus;GO:0005737|cytoplasm;GO:0005739|mitochondrion;GO:0005783|endoplasmic reticulum;GO:0005829|cytosol;GO:0005871|kinesin complex;GO:0005886…	GO:0000165|MAPK cascade;GO:0001764|neuron migration;GO:0002753|cytoplasmic pattern recognition receptor signaling pathway;GO:0006605|protein targeting;GO:0007165|signal transduction;GO:0007346|regulation of mitotic cell cycle;GO:0008104|protein localization;GO:0021766|hippocampus development;GO:0021987|cerebral cortex development;GO:0034122|negative regulation of toll-like receptor signaling path…	GO:0005634|nucleus;GO:0005737|cytoplasm;GO:0005739|mitochondrion;GO:0005783|endoplasmic reticulum;GO:0005829|cytosol;GO:0005871|kinesin complex;GO:0005886|plasma membrane;GO:0030424|axon;GO:0042470|melanosome;GO:0045202|synapse;GO:0090724|central region of growth cone;GO:0098978|glutamatergic synapse	GO:0004864|protein phosphatase inhibitor activity;GO:0005246|calcium channel regulator activity;GO:0005515|protein binding;GO:0015459|potassium channel regulator activity;GO:0019855|calcium channel inhibitor activity;GO:0019899|enzyme binding;GO:0019903|protein phosphatase binding;GO:0019904|protein domain specific binding;GO:0031625|ubiquitin protein ligase binding;GO:0035591|signaling adaptor a…	mmu05160 Hepatitis C;mmu04722 Neurotrophin signaling pathway;mmu04114 Oocyte meiosis;mmu05203 Viral carcinogenesis;mmu04621 NOD-like receptor signaling pathway;mmu04151 PI3K-Akt signaling pathway;mmu04110 Cell cycle;mmu04390 Hippo signaling pathway	R-MMU-5357801 Programmed Cell Death;R-MMU-9007101 Rab regulation of trafficking;R-MMU-69275 G2/M Transition;R-MMU-8876198 RAB GEFs exchange GTP for GDP on RABs;R-MMU-453274 Mitotic G2-G2/M phases;R-MMU-195258 RHO GTPase Effectors;R-MMU-109581 Apoptosis;R-MMU-3371556 Cellular response to heat stress;R-MMU-5628897 TP53 Regulates Metabolic Genes;R-MMU-3371453 Regulation of HSF1-mediated heat shock r…	WP246 TNF-alpha NF-kB signaling pathway;WP488 Alpha 6 beta 4 integrin signaling pathway;WP553 Calcium regulation in cardiac cells;WP385 Myometrial relaxation and contraction pathways	PF00244:14-3-3 protein	Cytoplasm;Mitochondrion;Membrane;Endoplasmic reticulum	-	-
P21460	Cst3	Cystatin-C	13010	Cystatin-C OS=Mus musculus OX=10090 GN=Cst3 PE=1 SV=2	P21460	61	12	12	140	9.2166	15530.8	P21460	CYTC_MOUSE	Cst3	Cystatin-C	995881	1.10138e+06	1.4074e+06	926675	519651	577293	0.0495118	1.73187	0.792335	1.16822e+06	213745	123405	18.2966	674540	220249	127161	32.6518	up	0.508701	1.30529	GO:0001540|amyloid-beta binding;GO:0002020|protease binding;GO:0004866|endopeptidase inhibitor activity;GO:0004869|cysteine-type endopeptidase inhibitor activity;GO:0005576|extracellular region;GO:0005604|basement membrane;GO:0005615|extracellular space;GO:0005737|cytoplasm;GO:0005771|multivesicular body;GO:0005794|Golgi apparatus;GO:0005886|plasma membrane;GO:0006952|defense response;GO:0008284|…	GO:0006952|defense response;GO:0008284|positive regulation of cell population proliferation;GO:0010466|negative regulation of peptidase activity;GO:0010711|negative regulation of collagen catabolic process;GO:0010716|negative regulation of extracellular matrix disassembly;GO:0034103|regulation of tissue remodeling;GO:0034599|cellular response to oxidative stress;GO:0045740|positive regulation of …	GO:0005576|extracellular region;GO:0005604|basement membrane;GO:0005615|extracellular space;GO:0005737|cytoplasm;GO:0005771|multivesicular body;GO:0005794|Golgi apparatus;GO:0005886|plasma membrane;GO:0030424|axon;GO:0031965|nuclear membrane;GO:0031982|vesicle;GO:0042995|cell projection;GO:0043025|neuronal cell body;GO:0043292|contractile muscle fiber;GO:0048471|perinuclear region of cytoplasm;GO…	GO:0001540|amyloid-beta binding;GO:0002020|protease binding;GO:0004866|endopeptidase inhibitor activity;GO:0004869|cysteine-type endopeptidase inhibitor activity;GO:0030414|peptidase inhibitor activity;GO:0042802|identical protein binding	mmu04970 Salivary secretion	R-MMU-8957275 Post-translational protein phosphorylation;R-MMU-381426 Regulation of Insulin-like Growth Factor (IGF) transport and uptake by Insulin-like Growth Factor Binding Proteins (IGFBPs)	-	PF00031:Cystatin domain	Cytoplasm;Membrane;Golgi apparatus;Extracellular region;Nuclear membrane	-	-
Q8BTZ7	Gmppb	Mannose-1-phosphate guanylyltransferase catalytic subunit beta	331026	Mannose-1-phosphate guanylyltransferase catalytic subunit beta OS=Mus musculus OX=10090 GN=Gmppb PE=1 SV=1	Q8BTZ7	41	14	14	360	6.7087	39916.5	Q8BTZ7	GMPPB_MOUSE	Gmppb	Mannose-1-phosphate guanylyltransferase catalytic subunit beta	838268	572259	617046	759896	696140	556143	0.962253	1.00765	0.0109944	675858	142423	82227.8	21.0729	670727	104227	60175.4	15.5394	up	0.983897	0.0167107	GO:0004475|mannose-1-phosphate guanylyltransferase (GTP) activity;GO:0005525|GTP binding;GO:0005737|cytoplasm;GO:0005739|mitochondrion;GO:0005829|cytosol;GO:0006486|protein glycosylation;GO:0009298|GDP-mannose biosynthetic process;GO:0046872|metal ion binding;GO:0061728|GDP-mannose biosynthetic process from mannose;GO:0120508|GDP-mannose pyrophosphorylase complex;GO:0141199|GDP-mannose biosynthet…	GO:0006486|protein glycosylation;GO:0009298|GDP-mannose biosynthetic process;GO:0061728|GDP-mannose biosynthetic process from mannose;GO:0141199|GDP-mannose biosynthetic process from glucose	GO:0005737|cytoplasm;GO:0005739|mitochondrion;GO:0005829|cytosol;GO:0120508|GDP-mannose pyrophosphorylase complex	GO:0004475|mannose-1-phosphate guanylyltransferase (GTP) activity;GO:0005525|GTP binding;GO:0046872|metal ion binding	mmu01100 Metabolic pathways;mmu01240 Biosynthesis of cofactors;mmu00520 Amino sugar and nucleotide sugar metabolism;mmu01250 Biosynthesis of nucleotide sugars;mmu00051 Fructose and mannose metabolism	R-MMU-446203 Asparagine N-linked glycosylation;R-MMU-446193 Biosynthesis of the N-glycan precursor (dolichol lipid-linked oligosaccharide, LLO) and transfer to a nascent protein;R-MMU-446219 Synthesis of substrates in N-glycan biosythesis	-	PF00483:Nucleotidyl transferase;PF00132:Bacterial transferase hexapeptide (six repeats)	Cytoplasm;Mitochondrion	-	-
O89020	Afm	Afamin	280662	Afamin OS=Mus musculus OX=10090 GN=Afm PE=1 SV=2	O89020	17	13	13	608	5.5495	69379.1	O89020	AFAM_MOUSE	Afm	Afamin	880403	1.18219e+06	1.08697e+06	933204	498303	579109	0.077245	1.56646	0.647512	1.04985e+06	154279	89073.1	14.6953	670205	231320	133552	34.5147	up	0.508701	1.11213	GO:0005615|extracellular space;GO:0005737|cytoplasm;GO:0008431|vitamin E binding;GO:0050821|protein stabilization;GO:0051180|vitamin transport;GO:0071693|protein transport within extracellular region	GO:0050821|protein stabilization;GO:0051180|vitamin transport;GO:0071693|protein transport within extracellular region	GO:0005615|extracellular space;GO:0005737|cytoplasm	GO:0008431|vitamin E binding	-	-	-	PF00273:Serum albumin family	Cytoplasm;Extracellular region	-	-
P84084	Arf5	ADP-ribosylation factor 5	11844	ADP-ribosylation factor 5 OS=Mus musculus OX=10090 GN=Arf5 PE=1 SV=2	P84084	52	3	11	180	6.7165	20529.7	P84084	ARF5_MOUSE	Arf5	ADP-ribosylation factor 5	3.05016e+06	2.69142e+06	2.66663e+06	2.46259e+06	3.06621e+06	2.97093e+06	0.89854	0.989233	-0.0156171	2.80273e+06	214631	123917	7.6579	2.83324e+06	324511	187357	11.4537	down	0.962471	0.0464624	GO:0003924|GTPase activity;GO:0005515|protein binding;GO:0005525|GTP binding;GO:0005737|cytoplasm;GO:0005794|Golgi apparatus;GO:0005886|plasma membrane;GO:0006886|intracellular protein transport;GO:0006890|retrograde vesicle-mediated transport, Golgi to endoplasmic reticulum;GO:0015031|protein transport;GO:0016192|vesicle-mediated transport;GO:0048471|perinuclear region of cytoplasm	GO:0006886|intracellular protein transport;GO:0006890|retrograde vesicle-mediated transport, Golgi to endoplasmic reticulum;GO:0015031|protein transport;GO:0016192|vesicle-mediated transport	GO:0005737|cytoplasm;GO:0005794|Golgi apparatus;GO:0005886|plasma membrane;GO:0048471|perinuclear region of cytoplasm	GO:0003924|GTPase activity;GO:0005515|protein binding;GO:0005525|GTP binding	mmu04144 Endocytosis	R-MMU-446203 Asparagine N-linked glycosylation;R-MMU-199977 ER to Golgi Anterograde Transport;R-MMU-948021 Transport to the Golgi and subsequent modification;R-MMU-6811442 Intra-Golgi and retrograde Golgi-to-ER traffic;R-MMU-6807878 COPI-mediated anterograde transport;R-MMU-8856688 Golgi-to-ER retrograde transport;R-MMU-6811434 COPI-dependent Golgi-to-ER retrograde traffic	-	PF00025:ADP-ribosylation factor family	Cytoplasm;Membrane;Golgi apparatus	-	-
P13707	Gpd1	Glycerol-3-phosphate dehydrogenase [NAD(+)], cytoplasmic	14555	Glycerol-3-phosphate dehydrogenase [NAD(+)], cytoplasmic OS=Mus musculus OX=10090 GN=Gpd1 PE=1 SV=3	P13707	56	24	27	349	7.1258	37572.7	P13707;E0CXN5	GPDA_MOUSE	Gpd1	Glycerol-3-phosphate dehydrogenase [NAD(+)], cytoplasmic	1.41599e+06	1.30577e+06	1.21633e+06	1.41172e+06	1.35838e+06	1.17704e+06	0.975285	0.997707	-0.00331213	1.3127e+06	100008	57739.5	7.6185	1.31571e+06	123023	71027.6	9.35033	down	0.989358	0.0108686	GO:0004368|glycerol-3-phosphate dehydrogenase (quinone) activity;GO:0005739|mitochondrion;GO:0005829|cytosol;GO:0006072|glycerol-3-phosphate metabolic process;GO:0006094|gluconeogenesis;GO:0006116|NADH oxidation;GO:0006127|glycerophosphate shuttle;GO:0006734|NADH metabolic process;GO:0042803|protein homodimerization activity;GO:0045821|positive regulation of glycolytic process;GO:0046166|glyceral…	GO:0006072|glycerol-3-phosphate metabolic process;GO:0006094|gluconeogenesis;GO:0006116|NADH oxidation;GO:0006127|glycerophosphate shuttle;GO:0006734|NADH metabolic process;GO:0045821|positive regulation of glycolytic process;GO:0046166|glyceraldehyde-3-phosphate biosynthetic process;GO:0046168|glycerol-3-phosphate catabolic process;GO:0046486|glycerolipid metabolic process;GO:0071320|cellular re…	GO:0005739|mitochondrion;GO:0005829|cytosol	GO:0004368|glycerol-3-phosphate dehydrogenase (quinone) activity;GO:0042803|protein homodimerization activity;GO:0047952|glycerol-3-phosphate dehydrogenase [NAD(P)+] activity;GO:0051287|NAD binding;GO:0141152|glycerol-3-phosphate dehydrogenase (NAD+) activity	mmu00564 Glycerophospholipid metabolism	R-MMU-1483257 Phospholipid metabolism;R-MMU-1483206 Glycerophospholipid biosynthesis;R-MMU-1483166 Synthesis of PA	WP386 Triacylglyceride synthesis	PF01210:NAD-dependent glycerol-3-phosphate dehydrogenase N-terminus;PF07479:NAD-dependent glycerol-3-phosphate dehydrogenase C-terminus	Cytoplasm;Mitochondrion	-	-
O88968	Tcn2	Transcobalamin-2	21452	Transcobalamin-2 OS=Mus musculus OX=10090 GN=Tcn2 PE=1 SV=1	O88968	40	25	25	430	6.2791	47585.8	O88968	TCO2_MOUSE	Tcn2	Transcobalamin-2	859235	887957	1.09961e+06	840741	502909	661936	0.0857798	1.41944	0.505318	948933	131275	75791.9	13.834	668528	169012	97579.4	25.2813	up	0.508701	1.06662	GO:0005615|extracellular space;GO:0006824|cobalt ion transport;GO:0009897|external side of plasma membrane;GO:0015889|cobalamin transport;GO:0031419|cobalamin binding;GO:0046872|metal ion binding;GO:0140104|molecular carrier activity;GO:0140355|cargo receptor ligand activity	GO:0006824|cobalt ion transport;GO:0015889|cobalamin transport	GO:0005615|extracellular space;GO:0009897|external side of plasma membrane	GO:0031419|cobalamin binding;GO:0046872|metal ion binding;GO:0140104|molecular carrier activity;GO:0140355|cargo receptor ligand activity	mmu04980 Cobalamin transport and metabolism;mmu04977 Vitamin digestion and absorption	R-MMU-196854 Metabolism of vitamins and cofactors;R-MMU-196849 Metabolism of water-soluble vitamins and cofactors;R-MMU-196741 Cobalamin (Cbl, vitamin B12) transport and metabolism	WP435 One-carbon metabolism	PF14478:Domain of unknown function (DUF4430);PF01122:Eukaryotic cobalamin-binding protein	Membrane;Extracellular region	-	-
O35215	Ddt	D-dopachrome decarboxylase	13202	D-dopachrome decarboxylase OS=Mus musculus OX=10090 GN=Ddt PE=1 SV=3	O35215	72	7	13	118	6.457	13077.2	O35215;G3UYJ7;G3UZN1	DOPD_MOUSE	Ddt	D-dopachrome decarboxylase	719104	674398	544598	581763	751523	609180	0.985294	0.997752	-0.00324619	646033	90645.1	52334	14.031	647489	91133.4	52615.9	14.0749	down	0.994858	0.00643427	GO:0002020|protease binding;GO:0005126|cytokine receptor binding;GO:0005615|extracellular space;GO:0005737|cytoplasm;GO:0033981|D-dopachrome decarboxylase activity;GO:0042438|melanin biosynthetic process;GO:0050178|phenylpyruvate tautomerase activity;GO:0050729|positive regulation of inflammatory response	GO:0042438|melanin biosynthetic process;GO:0050729|positive regulation of inflammatory response	GO:0005615|extracellular space;GO:0005737|cytoplasm	GO:0002020|protease binding;GO:0005126|cytokine receptor binding;GO:0033981|D-dopachrome decarboxylase activity;GO:0050178|phenylpyruvate tautomerase activity	-	-	-	PF01187:Macrophage migration inhibitory factor (MIF)	Cytoplasm;Extracellular region	-	-
P05367	Saa2	Serum amyloid A-2 protein	20209	Serum amyloid A-2 protein OS=Mus musculus OX=10090 GN=Saa2 PE=1 SV=1	P05367	53	8	10	122	6.861	13622.2	P05366;P05367;A0A1B0GQV5	SAA2_MOUSE	Saa2	Serum amyloid A-2 protein	1.77156e+06	3.80715e+06	3.43938e+06	1.63989e+06	3.39563e+06	4.00834e+06	0.993192	0.99715	-0.00411769	3.00603e+06	1.08478e+06	626299	36.0869	3.01462e+06	1.22934e+06	709759	40.7792	down	0.996943	0.00296658	GO:0001664|G protein-coupled receptor binding;GO:0005515|protein binding;GO:0005881|cytoplasmic microtubule;GO:0006953|acute-phase response;GO:0034364|high-density lipoprotein particle;GO:0035634|response to stilbenoid	GO:0006953|acute-phase response;GO:0035634|response to stilbenoid	GO:0005881|cytoplasmic microtubule;GO:0034364|high-density lipoprotein particle	GO:0001664|G protein-coupled receptor binding;GO:0005515|protein binding	-	-	-	PF00277:Serum amyloid A protein	Cytoplasm;Extracellular region	-	-
